# Supplementary material for: Genetic architecture of kernel composition in global sorghum germplasm
Source: BMC Genomics. 2017 Jan 5;18:15. doi: 10.1186/s12864-016-3403-x (PMC5217548; doi:10.1186/s12864-016-3403-x)
Supplement: Additional file 1: — a priori gene candidate list. (XLSX 49 kb) [file 12864_2016_3403_MOESM1_ESM.xlsx]

## Sheet: candidate_genes
Locus Name	chromosome Name	Gene Start	Gene End	Similarity to reference	Reference name	Reference ID	Functional annotation
Sb01g000610	chromosome_1	553713	555232	53.3	AT3G05020	ACP1	similar to Acyl carrier protein
Sb01g002160	chromosome_1	1821501	1823464	53.7	AT4G19230	cyp707a	similar to Putative uncharacterized protein
Sb01g002490	chromosome_1	2023953	2027194	48.1	AT1G02390	GPAT2	similar to Os01g0329000 protein
Sb01g003710	chromosome_1	2981848	2983430	46.3	AT1G69490	NAC	similar to Stress-induced transcription factor NAC1
Sb01g004375	chromosome_1	3498363	3507111	52.5	AT3G13930	PDC	similar to Putative uncharacterized protein
Sb01g004510	chromosome_1	3607475	3612579	37.1	AT5G36880	ACS	similar to Acyl-activating enzyme 18, putative, expressed
Sb01g005170	chromosome_1	4275514	4279485	31.6	GRMZM2G015534	opaque2	bZIP transcription factor
Sb01g006830	chromosome_1	5768728	5772327	28.5	AT3G54320	WRI1	similar to AP2 domain containing protein, expressed
Sb01g007480	chromosome_1	6420226	6422321	24.2	AT2G37260	TTG2	similar to WRKY11
Sb01g008880	chromosome_1	7641738	7643379	53	AT1G02390	GPAT2	similar to Putative uncharacterized protein
Sb01g008910	chromosome_1	7666488	7668746	68.5	LOC_Os04g33740	GIF1	similar to Beta-fructofuranosidase, insoluble isoenzyme 3 precursor
Sb01g008940	chromosome_1	7692180	7697923	65.4	GRMZM2G068506	brittle2	similar to Glucose-1-phosphate adenylyltransferase
Sb01g009330	chromosome_1	8044882	8046768	35.9	AT4G37740	GRF2	similar to Growth-regulating factor 6
Sb01g010825	chromosome_1	9721346	9725643	49.6	GRMZM2G016890	beta glucosidase	similar to Putative beta-glucosidase
Sb01g010830	chromosome_1	9726512	9730028	49.8	GRMZM2G016890	beta glucosidase	similar to Beta-glucosidase
Sb01g010840	chromosome_1	9731553	9735142	48.2	GRMZM2G016890	beta glucosidase	similar to Beta-glucosidase
Sb01g011120	chromosome_1	9985106	9987502	30.1	AT3G01570	OLEO	similar to Oleosin Zm-II
Sb01g012170	chromosome_1	11141179	11143876	25.6	AT4G37740	GRF2	similar to Putative growth-regulating factor 8
Sb01g012430	chromosome_1	11475422	11479874	63.7	AT1G31260	ZIP10	similar to Iron regulated metal transporter
Sb01g012440	chromosome_1	11482662	11483872	62.1	AT1G31260	ZIP10	similar to Iron regulated transporter-like protein
Sb01g012860	chromosome_1	11929479	11932709	53.1	AT4G19230	cyp707a	similar to Putative cytochrome P450-like protein
Sb01g013080	chromosome_1	12109925	12117727	31.3	AT4G13250	NYC1	similar to Myb-like DNA-binding domain, SHAQKYF class family protein, expressed
Sb01g013540	chromosome_1	12608186	12611371	53.4	AT5G50850	PDC	similar to Pyruvate dehydrogenase E1 component beta subunit, putative, expressed
Sb01g013660	chromosome_1	12703920	12705472	58.2	AT1G31260	ZIP10	similar to Iron regulated transporter-like protein
Sb01g013710	chromosome_1	12771371	12776852	32.9	AT1G79840	GL2	similar to Class III HD-Zip protein 4, putative, expressed
Sb01g013730	chromosome_1	12793536	12801939	26.4	AT5G24520	TTG1	similar to MSI type nucleosome/chromatin assembly factor C
Sb01g014170	chromosome_1	13364627	13367006	83.7	AT1G08780	PFD4	similar to Probable prefoldin subunit 4
Sb01g014310	chromosome_1	13554887	13556755	43.2	AT5G39610	NAC2	similar to Putative uncharacterized protein
Sb01g014770	chromosome_1	14081002	14087713	33.3	GRMZM2G068506	brittle2	similar to Putative eukaryotic translation initiation factor 2B, subunit 3
Sb01g015040	chromosome_1	14445107	14448949	48.8	AT4G19230	cyp707a	similar to Cytochrome P450 85A1
Sb01g015260	chromosome_1	14753607	14758279	31.4	AT3G05020	ACP1	similar to Acyl carrier protein
Sb01g016420	chromosome_1	16468774	16471787	33.2	GRMZM2G333861	opaque7	similar to Putative uncharacterized protein
Sb01g019120	chromosome_1	20234410	20243017	34.4	AT1G79840	GL2	similar to Homeodomain leucine-zipper protein Hox9
Sb01g019850	chromosome_1	21751511	21753698	58.4	GRMZM2G058310	B-amylase	similar to Beta-amylase
Sb01g021190	chromosome_1	24668155	24674351	49.4	GRMZM2G129451	SSI	starch synthase
Sb01g021910	chromosome_1	26611920	26617044	57.3	AT4G34520	FAE1	similar to Fatty acid elongase, putative, expressed
Sb01g021980	chromosome_1	26745120	26748359	37.5	AT1G48030	PDC	similar to Putative uncharacterized protein
Sb01g022140	chromosome_1	27136678	27141283	50.9	AT1G02390	GPAT2	similar to Acyltransferase family protein, expressed
Sb01g022430	chromosome_1	28293801	28297080	60.2	AT1G71890	suc5	similar to Sucrose transporter
Sb01g025820	chromosome_1	42380773	42382380	58.5	AT4G34520	FAE1	similar to Senescence-associated protein 15, putative, expressed
Sb01g028160	chromosome_1	49111336	49116721	47.4	AT1G79840	GL2	similar to OCL4 protein
Sb01g028700	chromosome_1	50104773	50107537	58.8	GRMZM2G058310	B-amylase	similar to Glycosyl hydrolase family 14 protein, expressed
Sb01g029290	chromosome_1	51172523	51173683	53.5	GRMZM2G111306	miniature seed1	Predicted protein
Sb01g031660	chromosome_1	54235597	54241230	74.6	GRMZM2G306345	PPDK	similar to Cytosolic pyruvate orthophosphate dikinase
Sb01g032120	chromosome_1	54964329	54971032	31.5	AT2G37260	TTG2	similar to WRKY DNA binding domain containing protein, expressed
Sb01g032590	chromosome_1	55504152	55504829	36.6	AT1G21970	LEC1	similar to HAP3-like transcriptional-activator
Sb01g032670	chromosome_1	55603874	55607087	29.7	AT1G31260	ZIP10	similar to Putative uncharacterized protein
Sb01g033060	chromosome_1	56177529	56184240	78.7	GRMZM2G089713	shrunken1	similar to Sucrose synthase 2
Sb01g035260	chromosome_1	58792672	58796592	35.8	AT3G05020	ACP1	similar to Acyl carrier protein
Sb01g035370	chromosome_1	58904172	58906158	44.5	GRMZM2G058310	B-amylase	similar to Glycosyl hydrolase family 14 protein, expressed
Sb01g035890	chromosome_1	59518956	59526539	72.9	GRMZM2G089713	shrunken1	similar to Sucrose synthase 3
Sb01g036560	chromosome_1	60188247	60190825	59.3	AT1G69490	NAC	similar to Putative NAM (No apical meristem) protein
Sb01g037210	chromosome_1	60771122	60775435	27.6	AT3G54320	WRI1	weakly similar to Os03g0313100 protein
Sb01g037600	chromosome_1	61134490	61137959	31.6	GRMZM2G333861	opaque7	similar to AMP-binding enzyme family protein, expressed
Sb01g037610	chromosome_1	61140600	61145380	32.6	GRMZM2G333861	opaque7	similar to Os03g0305000 protein
Sb01g037910	chromosome_1	61455094	61474698	98.5	GRMZM2G321753	dek-1	similar to Dek1-calpain-like protein
Sb01g038500	chromosome_1	62036860	62039968	44.1	AT3G12120	FAD2	similar to Fatty acid desaturase
Sb01g039900	chromosome_1	63343869	63348182	29.4	GRMZM2G068506	brittle2	Nucleoside-diphosphate-sugar pyrophosphorylase involved in lipopolysaccharide biosynthesis
Sb01g041190	chromosome_1	64505599	64507430	60.7	AT4G34520	FAE1	similar to Senescence-associated protein 15, putative, expressed
Sb01g041900	chromosome_1	65135320	65141117	50	AT4G19230	cyp707a	similar to Cytochrome P450
Sb01g042090	chromosome_1	65413252	65416710	30.1	AT3G54320	WRI1	similar to ANT, putative, expressed
Sb01g042380	chromosome_1	65649583	65653424	42.3	AT1G78580	TPS1	similar to Os03g0224300 protein
Sb01g042600	chromosome_1	65856938	65859341	65.6	AT4G34520	FAE1	similar to Very-long-chain fatty acid condensing enzyme, putative, expressed
Sb01g043030	chromosome_1	66356110	66361827	52.7	GRMZM2G016890	beta glucosidase	similar to Beta-glucosidase
Sb01g043370	chromosome_1	66560139	66565073	15.5	GRMZM2G068506	brittle2	similar to ADP-glucose pyrophosphorylase family protein, putative, expressed
Sb01g043660	chromosome_1	66805210	66814575	35.6	AT3G13930	PDC	similar to H0718E12.4 protein
Sb01g044470	chromosome_1	67568809	67573214	33	GRMZM2G144081	brittle endosperm 1	similar to Mitochondrial carrier protein, expressed
Sb01g045150	chromosome_1	68317581	68321503	61.1	AT4G34520	FAE1	similar to Fiddlehead, putative, expressed
Sb01g045420	chromosome_1	68509957	68513794	30.1	AT3G54320	WRI1	similar to AP2 domain containing protein, expressed
Sb01g045720	chromosome_1	68807992	68813945	59.8	AT1G71890	suc5	similar to Sucrose Transporter
Sb01g046100	chromosome_1	69156953	69160478	47	AT1G02390	GPAT2	similar to Acyltransferase family protein, expressed
Sb01g046260	chromosome_1	69383979	69388700	40.4	AT1G48030	PDC	similar to Putative uncharacterized protein
Sb01g046290	chromosome_1	69411978	69416272	55.7	AT4G34520	FAE1	similar to Putative fatty acid elongase
Sb01g046790	chromosome_1	69927940	69932929	33.8	GRMZM2G333861	opaque7	similar to Os03g0152400 protein
Sb01g047500	chromosome_1	70592880	70595781	57.4	GRMZM2G058310	B-amylase	similar to Beta-amylase
Sb01g048080	chromosome_1	71152994	71155595	32.4	GRMZM2G333861	opaque7	similar to Putative uncharacterized protein
Sb01g048200	chromosome_1	71247123	71252840	32.6	GRMZM2G333861	opaque7	similar to AMP-binding enzyme family protein, expr
Sb01g048390	chromosome_1	71412272	71414347	31.8	GRMZM2G333861	opaque7	similar to EST AU070346(S12172) corresponds to a region of the predicted gene VIR
Sb01g048470	chromosome_1	71480900	71484247	60.5	GRMZM2G071630	G3PDH	similar to EST C74302(E30840) corresponds to a region of the predicted gene
Sb01g048730	chromosome_1	71702322	71704667	41.4	AT1G69490	NAC	similar to Putative uncharacterized protein
Sb01g049240	chromosome_1	72228950	72232952	43.7	AT1G69490	NAC	similar to Putative uncharacterized protein
Sb02g001045	chromosome_2	849950	852326	30.8	GRMZM2G333861	opaque7	weakly similar to Putative 4-coumarate--CoA ligase
Sb02g002080	chromosome_2	2102801	2107896	31.5	AT3G54320	WRI1	weakly similar to AP2 domain containing protein, expressed
Sb02g003840	chromosome_2	4262919	4264145	59.5	AT3G12120	FAD2	similar to Delta-12 fatty acid desaturase
Sb02g003970	chromosome_2	4383018	4387609	46.3	AT5G50850	PDC
Sb02g004590	chromosome_2	5258025	5261823	57.1	GRMZM2G015534	opaque2	bZIP transcription factor
Sb02g004610	chromosome_2	5269629	5272817	48.2	GRMZM2G015534	opaque2	bZIP transcription factor
Sb02g006530	chromosome_2	8167874	8168797	35	AT3G05020	ACP1	similar to Acyl carrier protein
Sb02g006680	chromosome_2	8463517	8464942	45.1	AT1G69490	NAC	similar to GRAB1 protein
Sb02g006960	chromosome_2	8920008	8922469	54.4	AT1G31260	ZIP10	similar to Putative uncharacterized protein
Sb02g007310	chromosome_2	9367069	9372927	41.6	GRMZM2G068506	brittle2	similar to Glucose-1-phosphate adenylyltransferase
Sb02g007320	chromosome_2	9373012	9374118	16.2	GRMZM2G068506	brittle2	similar to Glucose-1-phosphate adenylyltransferase
Sb02g009860	chromosome_2	14322495	14325690	41.6	AT1G79840	GL2	Predicted protein
Sb02g009870	chromosome_2	14392501	14399244	44.1	GRMZM2G129451	SSI	similar to Granule bound starch synthase IIa
Sb02g010740	chromosome_2	16722425	16729439	56.3	AT3G54230	SUA	similar to Putative uncharacterized protein
Sb02g012320	chromosome_2	20582813	20592033	59.6	GRMZM2G058310	B-amylase	similar to Putative uncharacterized protein
Sb02g020410	chromosome_2	49533449	49538350	83.9	GRMZM2G068506	brittle2	similar to Glucose-1-phosphate adenylyltransferase
Sb02g022420	chromosome_2	55433014	55435138	28.2	AT3G12120	FAD2	similar to Putative delta-6-desaturase
Sb02g022830	chromosome_2	56083527	56085241	51.6	AT4G34520	FAE1	similar to Putative FAE1
Sb02g023250	chromosome_2	56838044	56841652	26.6	AT1G69830	AMY3	similar to Alpha-amylase precursor
Sb02g023610	chromosome_2	57412137	57419063	43.4	AT1G78580	TPS1	similar to Putative trehalose-6-phosphate synthase
Sb02g023690	chromosome_2	57547760	57552542	34.3	AT5G36880	ACS	similar to Putative uncharacterized protein
Sb02g023790	chromosome_2	57701214	57703517	29	AT1G69830	AMY3	similar to Alpha-amylase type A isozyme precursor
Sb02g023960	chromosome_2	57931636	57933002	42.8	AT5G39610	NAC2	similar to NAM-related protein 1
Sb02g024140	chromosome_2	58285506	58288556	43.9	AT1G78580	TPS1	similar to Putative trehalose-6-phosphate synthase/phosphatase
Sb02g024380	chromosome_2	58679314	58682369	31.4	AT3G13930	PDC	similar to Putative mono-lipoyl E2
Sb02g024593	chromosome_2	59009638	59011194	44.8	AT1G69490	NAC	similar to Putative uncharacterized protein
Sb02g025080	chromosome_2	59794963	59800016	30.6	AT3G54320	WRI1	similar to Os09g0423800 protein
Sb02g025490	chromosome_2	60417469	60418446	36.5	GRMZM2G138689	zein	similar to 50kD gamma zein
Sb02g025510	chromosome_2	60425253	60426066	35	GRMZM2G138727	zein	similar to Endosperm tissue precursor
Sb02g026570	chromosome_2	61720269	61724186	41.6	AT2G36270	ABI5	similar to Putative uncharacterized protein
Sb02g026600	chromosome_2	61762825	61765740	67.1	AT4G19230	cyp707a	similar to Abscisic acid 8'-hydroxylase 3
Sb02g026610	chromosome_2	61788680	61790404	29.1	AT1G69830	AMY3	similar to Alpha-amylase
Sb02g026620	chromosome_2	61797997	61799396	29.1	AT1G69830	AMY3	similar to Alpha-amylase
Sb02g027280	chromosome_2	62487660	62498452	56	GRMZM2G138060	Sugary1	similar to Isoamylase-type starch debranching enzyme ISO3
Sb02g028400	chromosome_2	63585330	63588205	52.7	GRMZM2G016890	beta glucosidase	similar to Os09g0491100 protein
Sb02g028820	chromosome_2	63969178	63974302	41.2	GRMZM2G144081	brittle endosperm 1	similar to Os09g0497000 protein
Sb02g028870	chromosome_2	63993868	63997434	42.2	AT1G69490	NAC	similar to Os09g0497900 protein
Sb02g029300	chromosome_2	64428707	64433065	55.2	LOC_Os08g41940	GW8	similar to Squamosa promoter-binding-like protein
Sb02g029470	chromosome_2	64570903	64576057	84	AT5G50850	PDC	similar to Pyruvate dehydrogenase E1 beta subunit isoform 3
Sb02g030470	chromosome_2	65529830	65535860	51.9	AT1G79840	GL2	similar to OCL3 protein
Sb02g031300	chromosome_2	66254607	66257242	55.5	AT3G05020	ACP1	similar to Acyl carrier protein 2, chloroplast precursor
Sb02g031330	chromosome_2	66267650	66271048	31.4	AT5G24520	TTG1	similar to Nucleosome/chromatin assembly factor 104
Sb02g033850	chromosome_2	68407004	68409573	23.3	AT2G25170	PKL	similar to Os07g0497000 protein
Sb02g035590	chromosome_2	69981839	69984625	71.7	GRMZM2G058310	B-amylase	similar to Beta-amylase
Sb02g035600	chromosome_2	69991535	69994435	95.9	GRMZM2G058310	B-amylase	similar to Beta-amylase
Sb02g036430	chromosome_2	70841566	70850116	53	AT4G21550	ABI3	similar to VP1/ABI3 family regulatory protein-like protein
Sb02g036620	chromosome_2	71015419	71017206	49.6	AT1G69490	NAC	similar to NAC transcription factor NAM-2
Sb02g037660	chromosome_2	71945697	71952038	34	AT2G37260	TTG2	similar to WRKY transcription factor 78
Sb02g038870	chromosome_2	73024755	73025884	37	AT1G21970	LEC1	similar to Putative transcription factor
Sb02g041640	chromosome_2	75386841	75397359	28.2	AT5G24520	TTG1	similar to Putative uncharacterized protein
Sb02g041910	chromosome_2	75634973	75649541	40.2	AT2G25170	PKL	similar to chromosome chr6 scaffold_25, whole genome shotgun sequence
Sb02g041920	chromosome_2	75654361	75657319	40.5	GRMZM2G144081	brittle endosperm 1	similar to Os09g0497000 protein
Sb02g042220	chromosome_2	75926839	75928531	48.2	GRMZM2G058310	B-amylase	similar to Putative uncharacterized protein
Sb02g043000	chromosome_2	76783187	76790078	49.4	AT4G21550	ABI3	similar to VP1/ABI3 family regulatory protein-like
Sb02g043210	chromosome_2	76990664	76992930	49.6	AT1G69490	NAC	weakly similar to Putative NAM (No apical meristem) protein
Sb02g043270	chromosome_2	77074079	77075650	46	AT5G39610	NAC2	similar to GRAB2 protein
Sb02g043980	chromosome_2	77775904	77778256	40.7	AT3G12120	FAD2	similar to Putative omega-3 fatty acid desaturase
Sb03g000330	chromosome_3	195154	197214	45.5	AT1G69490	NAC	weakly similar to NAM protein, putative
Sb03g000480	chromosome_3	332927	336164	49.2	GRMZM2G058310	B-amylase	similar to Putative beta-amylase PCT-BMYI
Sb03g000610	chromosome_3	438545	440734	33	GRMZM2G333861	opaque7	similar to H0211A12.17 protein
Sb03g001100	chromosome_3	893334	899355	74.8	AT4G13250	NYC1	similar to Putative uncharacterized protein P0452F10.6
Sb03g002660	chromosome_3	2555559	2560228	32.9	AT1G79840	GL2	similar to Class III HD-Zip protein 5
Sb03g002870	chromosome_3	2786869	2793892	51	AT4G19230	cyp707a	similar to Cytochrome P450 90D2
Sb03g006370	chromosome_3	6479639	6482914	30.9	GRMZM2G144081	brittle endosperm 1	similar to Os01g0143100 protein
Sb03g008090	chromosome_3	8578613	8585235	54.8	AT1G79840	GL2	similar to Homeobox protein OCL1
Sb03g008350	chromosome_3	8839630	8843134	51.2	GRMZM2G016890	beta glucosidase	similar to Putative uncharacterized protein
Sb03g008860	chromosome_3	9645712	9647153	43.2	AT5G39610	NAC2	similar to NAM-related protein 1
Sb03g009610	chromosome_3	10354996	10360219	49.6	AT1G02390	GPAT2	similar to Putative uncharacterized protein
Sb03g012330	chromosome_3	14210825	14213634	58.9	AT1G02390	GPAT2	similar to Os01g0299300 protein
Sb03g012910	chromosome_3	15655603	15660783	37.1	AT1G54220	PDC	similar to chromosome chr5 scaffold_64, whole genome shotgun sequence
Sb03g013290	chromosome_3	16263648	16267709	80.1	AT1G48030	PDC	similar to Dihydrolipoyl dehydrogenase
Sb03g013540	chromosome_3	17006847	17017981	47.3	AT1G48030	PDC	similar to Dihydrolipoyl dehydrogenase
Sb03g014780	chromosome_3	20392338	20400332	30.6	AT2G25170	PKL	similar to Probable chromatin-remodeling complex ATPase chain
Sb03g022990	chromosome_3	45665771	45667482	54.2	AT4G34520	FAE1	similar to Os01g0529800 protein
Sb03g023131	chromosome_3	45980853	45983144	52.6	AT4G34520	FAE1	similar to Os01g0529800 protein
Sb03g025440	chromosome_3	51101587	51106678	78.2	AT2G25940	VPE	similar to Legumain-like protease precursor
Sb03g027310	chromosome_3	54797275	54800709	48.8	GRMZM2G032628	amylose extender	similar to Putative 1,4-alpha-glucan branching enzyme
Sb03g028780	chromosome_3	56938737	56945257	57.5	AT1G02390	GPAT2	weakly similar to chromosome chr12 scaffold_18, whole genome shotgun sequence
Sb03g028850	chromosome_3	57012636	57017409	58.2	GRMZM2G068506	brittle2	similar to Glucose-1-phosphate adenylyltransferase large subunit 1, chloroplast precursor
Sb03g029880	chromosome_3	58139011	58146408	53.9	AT3G05970	LACS6	similar to Putative uncharacterized protein
Sb03g031270	chromosome_3	59629538	59634880	52.9	AT3G05970	LACS6	similar to Os01g0681200 protein
Sb03g032730	chromosome_3	61164223	61168371	25.2	AT3G26790	FUS3	similar to LFL1
Sb03g032830	chromosome_3	61281030	61295493	67.8	AT1G69830	AMY3	similar to Os01g0715400 protein; Alpha-amylase
Sb03g033240	chromosome_3	61581185	61590238	58.5	AT3G54230	SUA	similar to Putative uncharacterized protein
Sb03g033590	chromosome_3	61845919	61850880	44.5	AT1G78580	TPS1	similar to Putative uncharacterized protein
Sb03g034640	chromosome_3	62806280	62810877	44.2	AT1G78580	TPS1	similar to Putative trehalose-6-phosphate synthase
Sb03g035250	chromosome_3	63410122	63417890	35	GRMZM2G333861	opaque7	similar to Putative uncharacterized protein
Sb03g036470	Chromosom_3	64519848	64522695	43.4	AT3G57650	LPAT	similar to Os01g0782500 protein
Sb03g036820	chromosome_3	64896474	64901111	38.4	AT1G79840	GL2	weakly similar to Transcription factor 1
Sb03g037750	chromosome_3	65715534	65719098	31.3	AT3G54320	WRI1	similar to P0432B10.13 protein
Sb03g037940	chromosome_3	65831178	65832783	45.1	AT1G69490	NAC	similar to NAC domain-containing protein 68
Sb03g038510	chromosome_3	66433156	66435382	35.4	AT2G37260	TTG2	similar to Transcription factor WRKY24
Sb03g03900	chromosome_3	66773363	66774961	37.4	AT1G21970	LEC1	similar to Nuclear transcription factor Y subunit B-3
Sb03g039000	chromosome_3	66773363	66774961	43.6	AT5G47670	L1L	similar to Nuclear transcription factor Y subunit B-3
Sb03g039740	chromosome_3	67418538	67421422	33.1	GRMZM2G068506	brittle2	similar to Putative uncharacterized protein
Sb03g040260	chromosome_3	67863974	67867915	52.3	AT1G02390	GPAT2	similar to Phospholipid/glycerol acyltransferase-like protein
Sb03g040510	chromosome_3	68140707	68142336	44.1	AT2G36270	ABI5	similar to ABA responsive element binding factor 1
Sb03g041720	chromosome_3	69192177	69203919	29.1	AT2G25170	PKL	similar to Putative chromatin remodeling factor CHD3
Sb03g041920	chromosome_3	69394115	69396901	45.1	AT1G69490	NAC	similar to NAC23
Sb03g042810	chromosome_3	70192004	70195772	30.8	AT3G54320	WRI1	similar to Putative uncharacterized protein
Sb03g042910	chromosome_3	70320399	70323860	43.8	AT3G48990	AAE3	similar to Putative 4-coumarate:coenzyme A ligase
Sb03g043480	chromosome_3	70800876	70805489	25.6	AT3G26790	FUS3	similar to Regulatory protein viviparous-1
Sb03g043900	chromosome_3	71151669	71157243	26.9	GRMZM2G089713	shrunken1	similar to Sucrose-phosphate synthase
Sb03g044310	chromosome_3	71642586	71647590	22.3	AT5G24520	TTG1	similar to Beta transducin-like protein HET-E2C-like
Sb03g045010	chromosome_3	72326731	72333139	32.7	GRMZM2G144081	brittle endosperm 1
Sb03g045130	chromosome_3	72403128	72403568	30	AT5G47670	L1L	similar to Putative HAP3-like transcriptional-activator
Sb03g045150	chromosome_3	72412512	72413162	33.6	AT1G21970	LEC1	similar to Putative uncharacterized protein
Sb03g045910	chromosome_3	73111636	73118483	31.7	AT5G24520	TTG1	similar to Os01g0951000 protein
Sb03g047010	chromosome_3	73997868	74007622	79.1	AT4G39850	PXA1	similar to Putative uncharacterized protein
Sb03g047060	chromosome_3	74020236	74023537	57.6	LOC_Os04g33740	GIF1	similar to Beta-fructofuranosidase, insoluble isoenzyme 4 precursor
Sb03g047340	chromosome_3	74216346	74217976	31.3	AT1G31260	ZIP10	similar to Zinc transporter
Sb03g047370	chromosome_3	74307317	74310809	25.8	AT5G24520	TTG1	similar to Putative cell cycle switch protein
Sb04g000620	chromosome_4	440298	443139	42.2	LOC_Os04g33740	GIF1	similar to Invertase
Sb04g001060	chromosome_4	886357	889168	44.5	AT1G02390	GPAT2	similar to Phospholipid/glycerol acyltransferase-like protein
Sb04g001460	chromosome_4	1255497	1257709	31.4	GRMZM2G333861	opaque7	similar to Putative uncharacterized protein
Sb04g002450	chromosome_4	2235466	2239975	44.7	GRMZM2G058310	B-amylase	similar to Putative uncharacterized protein
Sb04g004750	chromosome_4	4561972	4567078	76.3	GRMZM2G071630	G3PDH	similar to Putative uncharacterized protein
Sb04g005210	chromosome_4	5064702	5069861	32	GRMZM2G333861	opaque7	similar to 4-coumarate coenzyme A ligase
Sb04g005720	chromosome_4	5618629	5625317	29.7	GRMZM2G089713	shrunken1	similar to Sucrose-phosphate synthase
Sb04g006930	chromosome_4	7032472	7035908	32.5	GRMZM2G144081	brittle endosperm 1	similar to Os02g0201500 protein
Sb04g007010	chromosome_4	7127857	7129421	84.7	GRMZM2G144081	brittle endosperm 1	similar to Protein brittle-1, chloroplast precursor
Sb04g007190	chromosome_4	7341971	7344549	67.8	AT4G34520	FAE1	similar to Putative fatty acid elongase
Sb04g007700	chromosome_4	8065587	8072833	70.7	AT3G13930	PDC	similar to Dihydrolipoamide S-acetyltransferase
Sb04g008710	chromosome_4	10243964	10245183	34.3	TTG1	AT5G24520	similar to Putative uncharacterized protein
Sb04g009720	chromosome_4	12325869	12332089	52.7	Os06g31090	GaMyb	similar to Os06g0507400 protein
Sb04g009980	chromosome_4	12906640	12908879	32.3	AT5G24520	TTG1	similar to OSJNBa0083N12.7 protein
Sb04g021350	chromosome_4	50359761	50361528	73	AT5G24520	TTG1	similar to WD40 repeat protein
Sb04g021370	chromosome_4	50396922	50403577	84.1	AT5G36880	ACS	similar to Putative acetyl-CoA synthetase
Sb04g021540	chromosome_4	50589774	50601467	97.9	GRMZM2G032628	amylose extender	similar to 1,4-alpha-glucan-branching enzyme 2, chloroplast precursor
Sb04g021810	chromosome_4	50950724	50955440	72.2	LOC_Os04g33740	GIF1	similar to Cell wall invertase
Sb04g023860	chromosome_4	53545522	53548702	57.6	AT1G71890	suc5	similar to SUT5Z
Sb04g023990	chromosome_4	53666041	53668069	46.7	AT5G39610	NAC2	similar to OsNAC1 protein
Sb04g025120	chromosome_4	54969293	54972968	99.4	GRMZM2G071630	G3PDH	similar to Glyceraldehyde-3-phosphate dehydrogenase, cytosolic 3
Sb04g025960	chromosome_4	55736297	55741025	30.4	AT3G54320	WRI1	similar to OSJNBb0116K07.8 protein
Sb04g027940	chromosome_4	57859449	57863521	30.6	AT3G54320	WRI1	similar to Transcription factor AP2D8
Sb04g028060	chromosome_4	57999747	58003544	51.3	GRMZM2G129451	SSI	similar to Starch synthase IIb-2
Sb04g028450	chromosome_4	58509054	58513575	78.9	AT1G59900	PDC	similar to Pyruvate dehydrogenase E1 alpha subunit
Sb04g029350	chromosome_4	59455482	59456312	42.4	AT1G21970	LEC1	similar to Leafy cotyledon1
Sb04g029900	chromosome_4	59930576	59931733	76.8	AT3G12120	FAD2	similar to Fatty acid desaturase DES2
Sb04g029920	chromosome_4	59967770	59972746	79.4	AT3G12120	FAD2	similar to Delta-12 fatty acid desaturase: similar to Delta-12 fatty acid desaturase
Sb04g030010	chromosome_4	60046160	60049042	74.8	AT3G51520	DGAT	similar to Putative uncharacterized protein
Sb04g030660	chromosome_4	60641627	60644513	71.7	AT4G19230	cyp707a	similar to Abscisic acid 8'-hydroxylase 1
Sb04g030840	chromosome_4	60836442	60839338	32.6	AT5G24520	TTG1	similar to OSJNBa0083N12.7 protein
Sb04g031010	chromosome_4	60986394	60990571	31.8	GRMZM2G333861	opaque7	similar to 4-coumarate--CoA ligase 2
Sb04g031730	chromosome_4	61667040	61668067	66.6	AT5G24520	TTG1	similar to Anthocyanin biosynthetic gene regulator PAC1
Sb04g033520	chromosome_4	63418352	63423299	69	AT2G25940	VPE	similar to Vacuolar processing enzyme 1
Sb04g033570	chromosome_4	63476370	63477675	40.4	AT5G39610	NAC2	similar to Putative uncharacterized protein
Sb04g034140	chromosome_4	64001279	64003176	29.8	AT1G69830	AMY3	similar to Alpha-amylase precursor
Sb04g034150	chromosome_4	64009795	64011654	29.1	AT1G69830	AMY3	similar to Alpha-amylase precursor
Sb04g034190	chromosome_4	64030238	64034302	46.6	AT2G36270	ABI5	similar to Putative uncharacterized protein
Sb04g034580	chromosome_4	64411318	64414978	50.9	AT1G79840	GL2	similar to chromosome undetermined scaffold_109, whole genome shotgun sequence
Sb04g035560	chromosome_4	65472251	65476329	40.9	AT1G78580	TPS1	similar to Putative uncharacterized protein
Sb04g036870	chromosome_4	66638495	66645506	41.6	AT1G48030	PDC	similar to Glutathione reductase, cytosolic
Sb04g038030	chromosome_4	67544380	67548965	55.1	AT1G71890	suc5	similar to Sucrose transporter 2
Sb04g038410	chromosome_4	67822406	67825762	56.5	GRMZM2G089713	shrunken1	similar to Putative uncharacterized protein
Sb05g000310	chromosome_5	121851	124494	59.7	GRMZM2G146283	pbf1	similar to Dof zinc finger protein PBF
Sb05g000390	chromosome_5	216857	218904	41.5	AT3G12120	FAD2	similar to Putative fatty acid desaturase
Sb05g000400	chromosome_5	227846	232427	47.5	AT3G12120	FAD2	similar to Putative fatty acid desaturase
Sb05g001580	chromosome_5	1670915	1673034	60.4	AT1G69490	NAC	similar to NAC domain transcription factor, putative, expressed
Sb05g001740	chromosome_5	1895510	1903539	46.9	AT3G05970	LACS6	similar to Putative long chain acyl-CoA synthetase
Sb05g001790	chromosome_5	1943412	1949349	28.5	AT3G54320	WRI1	similar to AP2 domain containing protein, expressed
Sb05g002770	chromosome_5	2959288	2982313	78.3	AT3G05970	LACS6	similar to AMP-binding enzyme family protein, expressed
Sb05g004500	chromosome_5	5666673	5669330	35.9	AT3G05970	LACS6	similar to AMP-binding enzyme family protein, expressed
Sb05g005450	chromosome_5	7348251	7350457	45.5	AT1G69490	NAC	similar to NAC domain-containing protein 71
Sb05g007310	chromosome_5	12997940	13003645	23.3	GRMZM2G089713	shrunken1	similar to Sucrose-phosphate synthase
Sb05g018990	chromosome_5	46085396	46088004	51.8	AT3G05020	ACP1	similar to Acyl carrier protein
Sb05g021840	chromosome_5	53208304	53212843	53.4	AT3G05970	LACS6	similar to AMP-binding enzyme family protein, expressed
Sb05g024290	chromosome_5	57420675	57426134	54.4	GRMZM2G397687	floury2	similar to Kafirin PSKR2 precursor
Sb05g024310	chromosome_5	57459648	57460451	55.4	GRMZM2G404459	zein	similar to Zein-alpha M6 precursor
Sb05g024320	chromosome_5	57464180	57465044	57.3	GRMZM2G404459	zein	weakly similar to Zein-alpha Z4 precursor
Sb05g024550	chromosome_5	57760499	57761846	38.2	AT5G39610	NAC2	similar to NAM-related protein 1
Sb05g024620	chromosome_5	57865264	57866079	57.8	GRMZM2G397687	floury2	similar to Kafirin PSKR2 precursor
Sb05g024950	chromosome_5	58129834	58130640	59.3	GRMZM2G397687	floury2	similar to Kafirin PSKR2 precursor
Sb05g024960	chromosome_5	58133076	58133882	59.3	GRMZM2G397687	floury2	similar to Kafirin PSKR2 precursor
Sb05g024980	chromosome_5	58139548	58140354	59.3	GRMZM2G397687	floury2	similar to Kafirin PSKR2 precursor
Sb05g024990	chromosome_5	58142783	58143589	58.9	GRMZM2G397687	floury2	similar to Kafirin PSKR2 precursor
Sb05g025040	chromosome_5	58184326	58186026	61.5	AT4G34520	FAE1	similar to Putative beta-ketoacyl-CoA synthase
Sb05g025050	chromosome_5	58187851	58188648	69.6	GRMZM2G397687	floury2	similar to Kafirin PSKR2 precursor
Sb05g025420	chromosome_5	58699049	58704995	69.4	AT3G57650	LPAT	similar to 1-acyl-sn-glycerol-3-phosphate acyltransferase PLS1
Sb05g026580	chromosome_5	60557701	60560425	55.7	AT1G02390	GPAT2	similar to Acyltransferase family protein, expressed
Sb06g001120	chromosome_6	1568657	1572703	48.8	AT1G59900	PDC	similar to H0716A07.7 protein
Sb06g001540	chromosome_6	2431511	2446095	29.3	GRMZM2G138060	Sugary1	similar to Pullulanase-type starch debranching enzyme
Sb06g001810	chromosome_6	3296581	3309699	29.3	AT5G24520	TTG1	similar to Os07g0405100 protein
Sb06g001920	chromosome_6	3509361	3510740	50	AT4G34520	FAE1	similar to H0207B04.6 protein
Sb06g001940	chromosome_6	3550942	3556641	39.2	AT1G79840	GL2	Predicted protein
Sb06g003090	chromosome_6	6353620	6367394	79.7	AT1G36160	ACC1	similar to Acetyl-coenzyme A carboxylase
Sb06g004510	chromosome_6	10274489	10277606	41.9	AT1G79840	GL2	Predicted protein
Sb06g015110	chromosome_6	42231120	42234405	31.5	AT1G69830	AMY3	similar to Os04g0403300 protein
Sb06g015180	chromosome_6	42408869	42414202	82.1	AT5G36880	ACS	similar to H0502B11.5 protein
Sb06g015360	chromosome_6	42665636	42675073	81	GRMZM2G032628	amylose extender	similar to Starch branching enzyme IIa
Sb06g018880	chromosome_6	48519839	48522254	55.2	GRMZM2G071630	G3PDH	similar to Glyceraldehyde-3-phosphate dehydrogenase A, chloroplast precursor
Sb06g019010	chromosome_6	48600551	48601945	53.3	AT5G39610	NAC2	similar to H0219H12.10 protein
Sb06g019710	chromosome_6	49279763	49283771	31.5	AT2G37260	TTG2	weakly similar to H0418A01.8 protein
Sb06g019830	chromosome_6	49402867	49406567	49.6	GRMZM2G016890	beta glucosidase	similar to Putative uncharacterized protein
Sb06g019840	chromosome_6	49412901	49418693	54.6	GRMZM2G016890	beta glucosidase	similar to OSIGBa0135C13.7 protein
Sb06g019850	chromosome_6	49425564	49432343	53.9	GRMZM2G016890	beta glucosidase	similar to OSIGBa0135C13.7 protein
Sb06g019860	chromosome_6	49435689	49439745	53	GRMZM2G016890	beta glucosidase	similar to OSIGBa0135C13.7 protein
Sb06g019880	chromosome_6	49449482	49454779	52.5	GRMZM2G016890	beta glucosidase	similar to OSIGBa0135C13.7 protein
Sb06g022510	chromosome_6	51733520	51737646	49.3	GRMZM2G016890	beta glucosidase	similar to OSIGBa0140J09.1 protein
Sb06g023760	chromosome_6	52800327	52804695	50.3	LOC_Os04g33740	GIF1	similar to Beta-fructofuranosidase 1 precursor
Sb06g023820	chromosome_6	52863494	52868703	66.9	AT2G25940	VPE	similar to Vacuolar processing enzyme
Sb06g024350	chromosome_6	53444588	53445548	30.6	AT3G01570	OLEO	similar to Oleosin Zm-I
Sb06g025750	chromosome_6	54786646	54792187	52.8	AT1G79840	GL2	similar to OCL2 protein
Sb06g025820	chromosome_6	54854223	54857763	49.6	AT4G19230	cyp707a	similar to Cytochrome P450 87A3
Sb06g028270	chromosome_6	57084750	57087048	57.7	AT1G31260	ZIP10	similar to Zinc transporter ZIP
Sb06g029050	chromosome_6	57749902	57758067	40.2	GRMZM2G129451	SSI	similar to Starch synthase IIIb-1
Sb06g029270	chromosome_6	57909861	57915698	52.3	AT1G79840	GL2	similar to OSIGBa0117N13.5 protein
Sb06g031120	chromosome_6	59490223	59494708	29.9	AT3G54320	WRI1	similar to Aintegumenta-like protein
Sb06g031250	chromosome_6	59617406	59640888	51.2	AT3G05970	LACS6	similar to Os01g0681200 protein
Sb06g031910	chromosome_6	60225082	60227279	57.6	LOC_Os04g33740	GIF1	similar to Beta-fructofuranosidase, insoluble isoenzyme 6 precursor
Sb06g031920	chromosome_6	60228709	60231421	54.6	LOC_Os04g33740	GIF1	similar to H1005F08.5 protein
Sb06g031930	chromosome_6	60232705	60235701	59.6	LOC_Os04g33740	GIF1	similar to Cell wall invertase
Sb06g032750	chromosome_6	60845418	60847653	33.2	GRMZM2G333861	opaque7	similar to H0103C06.2 protein
Sb06g032870	chromosome_6	60942723	60948184	26.5	AT3G26790	FUS3	Predicted protein
Sb06g033410	chromosome_6	61361466	61363217	86.5	GRMZM2G333861	opaque7	Acyl-CoA synthetase; similar to H0306F12.7 protein
Sb07g002220	chromosome_7	2411694	2415434	92.9	GRMZM2G071630	G3PDH	similar to Glyceraldehyde-3-phosphate dehydrogenase, cytosolic 1
Sb07g002550	chromosome_7	2802949	2806178	41.4	AT3G48990	AAE3	similar to Putative uncharacterized protein
Sb07g002660	chromosome_7	2868002	2869516	49.8	AT1G02390	GPAT2	similar to Putative uncharacterized protein
Sb07g002780	chromosome_7	2951525	2956212	51.2	AT1G79840	GL2	similar to OCL5 protein
Sb07g004580	chromosome_7	5863595	5867347	30.8	AT3G54320	WRI1	similar to Ovule development protein aintegumenta (ANT)-like
Sb07g004740	chromosome_7	6276609	6277436	37.4	AT1G21970	LEC1	similar to Heading date 5
Sb07g005140	chromosome_7	6930171	6933232	57.1	AT1G31260	ZIP10	similar to Zinc transporter
Sb07g005180	chromosome_7	7029655	7035331	52.7	AT1G79840	GL2	similar to OCL5 protein
Sb07g005400	chromosome_7	7507724	7517580	87.3	GRMZM2G141399	dull1	similar to Starch synthase DULL1
Sb07g006060	chromosome_7	8609773	8611726	29.7	AT1G31260	ZIP10	similar to Putative iron transporter Fe2
Sb07g006100	chromosome_7	8769649	8773498	56.1	GRMZM2G098239	GL2	similar to OSIGBa0152L12.11 protein
Sb07g006230	chromosome_7	8885371	8890727	15.2	AT2G37260	TTG2	similar to WRKY transcription factor 57
Sb07g012320	chromosome_7	24560864	24565790	94.6	GRMZM2G068506	brittle2	similar to Glucose-1-phosphate adenylyltransferase
Sb07g016330	chromosome_7	40441219	40446915	28.9	AT2G37260	TTG2	similar to WRKY transcription factor 82
Sb07g020270	chromosome_7	52610480	52616205	44.5	AT1G78580	TPS1	similar to Putative trehalose-6-phosphate synthase
Sb07g021070	chromosome_7	54742570	54745468	38	AT3G13930	PDC	similar to Putative uncharacterized protein
Sb07g021400	chromosome_7	55366525	55367889	41.8	AT1G69490	NAC	similar to Putative uncharacterized protein
Sb07g021640	chromosome_7	55762702	55767230	40.2	AT3G12120	FAD2	similar to Omega-6 fatty acid desaturase, chloropla
Sb07g021800	chromosome_7	56027968	56032037	26.3	AT3G54320	WRI1	similar to Os08g0442400 protein
Sb07g021920	chromosome_7	56197166	56200721	41.6	AT1G78580	TPS1	similar to Putative uncharacterized protein
Sb07g022040	chromosome_7	56326566	56328611	33.2	GRMZM2G333861	opaque7	similar to Putative uncharacterized protein
Sb07g022990	chromosome_7	57832495	57837924	65.9	AT4G19230	cyp707a	similar to Abscisic acid 8'-hydroxylase 2
Sb07g023010	chromosome_7	57869319	57870970	29.7	AT1G69830	AMY3	similar to Alpha-amylase isozyme 3B precursor
Sb07g023020	chromosome_7	57874031	57875893	28.4	AT1G69830	AMY3	similar to Alpha-amylase isozyme 3D precursor
Sb07g024860	chromosome_7	59840582	59843214	59.9	AT3G05020	ACP1	similar to Acyl carrier protein
Sb07g025970	chromosome_7	61105006	61110751	86.5	AT5G50850	PDC	similar to Pyruvate dehydrogenase E1 beta subunit isoform 3
Sb07g026220	chromosome_7	61420520	61426227	49	LOC_Os08g41940	GW8	similar to Teosinte glume architecture 1 (GRMZM2G101511)
Sb07g027010	chromosome_7	62178678	62183114	40.5	GRMZM2G144081	brittle endosperm 1	similar to Putative uncharacterized protein
Sb07g027200	chromosome_7	62322369	62328870	92.9	GRMZM2G138060	Sugary1	similar to Su1p
Sb07g027650	chromosome_7	62613674	62615866	45.6	AT5G39610	NAC2	similar to Putative uncharacterized protein cuc3
Sb07g028120	chromosome_7	63106213	63108611	52.9	AT1G71890	suc5	similar to SUT5Z
Sb07g028430	chromosome_7	63403512	63405506	35	AT2G37260	TTG2	weakly similar to Putative uncharacterized protein
Sb08g000330	chromosome_8	152840	156941	65.5	GRMZM2G146283	pbf1	similar to Dof zinc finger protein PBF
Sb08g000430	chromosome_8	249216	311084	44.9	AT3G12120	FAD2	similar to Fatty acid desaturase DES1
Sb08g000460	chromosome_8	340167	344465	47.3	AT3G12120	FAD2	similar to Putative fatty acid desaturase
Sb08g001010	chromosome_8	948038	957595	79	AT3G05970	LACS6	similar to AMP-binding enzyme family protein, expressed
Sb08g001420	chromosome_8	1383683	1387805	23.5	AT5G24520	TTG1	similar to Immature pollen 1
Sb08g001940	chromosome_8	1961066	1963322	50	AT1G69490	NAC	similar to NAC domain transcription factor, putative, expressed
Sb08g004330	chromosome_8	5111121	5116388	46.8	AT3G05970	LACS6	similar to AMP-binding enzyme family protein, expressed
Sb08g005050	chromosome_8	6412344	6417170	36.5	AT3G13930	PDC	similar to Os12g0182200 protein
Sb08g005180	chromosome_8	6639697	6643055	43.4	AT1G59900	PDC
Sb08g006330	chromosome_8	9569620	9573346	46	AT5G39610	NAC2	similar to Putative uncharacterized protein nam1
Sb08g007570	chromosome_8	13351340	13355948	78.3	GRMZM2G016890	beta glucosidase	similar to Dhurrinase
Sb08g007586	chromosome_8	13544669	13573750	77.7	GRMZM2G016890	beta glucosidase	similar to Dhurrinase
Sb08g007610	chromosome_8	13743124	13746145	42.6	GRMZM2G016890	beta glucosidase	similar to Cyanogenic beta-glucosidase dhurrinase-2
Sb08g007650	chromosome_8	13974377	13979713	66.1	GRMZM2G016890	beta glucosidase	similar to Dhurrinase
Sb08g016240	chromosome_8	43243578	43248992	33.8	AT2G37260	TTG2	similar to Os12g0507300 protein
Sb08g016610	chromosome_8	44526150	44532575	63.2	AT3G57650	LPAT	similar to 1-acyl-sn-glycerol-3-phosphate acyltransferase PLS1
Sb08g016820	chromosome_8	44968248	44980293	83.9	AT1G36160	ACC1	similar to Putative acetyl-CoA carboxylase
Sb08g017000	chromosome_8	45297881	45300731	54	AT3G05020	ACP1	similar to Acyl carrier protein
Sb08g017540	chromosome_8	47208636	47210244	45.9	AT2G29090	cyp707a	similar to Putative taxane 14b-hydroxylase
Sb08g018310	chromosome_8	48325828	48327714	49.2	AT1G02390	GPAT2	similar to Acyltransferase family protein
Sb08g020600	chromosome_8	51660242	51665165	21.5	GRMZM2G015534	opaque2	bZIP transcription factor
Sb08g021350	chromosome_8	52946525	52953101	33.6	AT1G79840	GL2	similar to Class III HD-Zip protein 4, putative, expressed
Sb08g021770	chromosome_8	53426102	53430399	51.8	AT5G50850	PDC	similar to Pyruvate dehydrogenase E1 component beta subunit, putative, expressed
Sb08g023310	chromosome_8	55438275	55444565	60.4	AT1G71890	suc5	similar to Sucrose transport protein
Sb09g000670	chromosome_9	481224	493036	75.9	AT4G39850	PXA1	similar to Peroxisomal membrane protein ABC transporter homologue
Sb09g001600	chromosome_9	1562677	1565247	96.4	GRMZM2G071630	G3PDH	similar to Glyceraldehyde-3-phosphate dehydrogenase, cytosolic 3
Sb09g002640	chromosome_9	2809029	2814087	38.4	AT3G05970	LACS6	similar to Os05g0132100 protein
Sb09g003290	chromosome_9	3717441	3718463	58.5	GRMZM2G111306	miniature seed1	Predicted protein
Sb09g003300	chromosome_9	3723638	3724925	65.1	GRMZM2G111306	miniature seed1	weakly similar to One repeat myb transcriptional factor
Sb09g003310	chromosome_9	3733875	3735208	68	GRMZM2G111306	miniature seed1	weakly similar to One repeat myb transcriptional factor
Sb09g003350	chromosome_9	3787621	3788924	58.9	GRMZM2G111306	miniature seed1	similar to One repeat myb transcriptional factor
Sb09g003360	chromosome_9	3811014	3811965	63.5	GRMZM2G111306	miniature seed1	similar to One repeat myb transcriptional factor
Sb09g003390	chromosome_9	3875413	3876320	73.4	GRMZM2G111306	miniature seed1	similar to One repeat myb transcriptional factor
Sb09g004430	chromosome_9	5343628	5350167	45.2	AT1G48030	PDC	similar to Dihydrolipoyl dehydrogenase
Sb09g004610	chromosome_9	5584133	5587798	79.3	AT1G48030	PDC	similar to Dihydrolipoyl dehydrogenase
Sb09g004880	chromosome_9	6012469	6015132	44.5	AT1G31260	ZIP10	similar to Zinc transporter
Sb09g005250	chromosome_9	6728382	6732228	52.2	GRMZM2G144081	brittle endosperm 1	similar to Putative uncharacterized protein
Sb09g006110	chromosome_9	8935547	8941139	68.6	GRMZM2G169089	DGAT	similar to Diacylglycerol acyltransferase
Sb09g006150	chromosome_9	9082882	9085285	43.1	AT1G31260	ZIP10	similar to Zinc transporter
Sb09g008000	chromosome_9	14743589	14745042	42.8	AT5G39610	NAC2	similar to NAM-related protein 1
Sb09g015900	chromosome_9	39917155	39919621	29.1	AT2G37260	TTG2	similar to WRKY transcription factor 53
Sb09g018800	chromosome_9	47125855	47129082	33.6	AT3G05020	ACP1	similar to Acyl carrier protein
Sb09g019480	chromosome_9	48278159	48280793	44.7	GRMZM2G138060	Sugary1	similar to Isoamylase-type starch debranching enzyme ISO2
Sb09g019930	chromosome_9	48939510	48952130	91.8	GRMZM2G306345	PPDK	similar to Pyruvate, phosphate dikinase, chloroplast precursor
Sb09g020140	chromosome_9	49263092	49266910	29.5	AT5G50850	PDC	similar to Probable 1-deoxy-D-xylulose-5-phosphate synthase, chloroplast precursor
Sb09g020750	chromosome_9	50172823	50174376	44.4	AT1G69490	NAC	similar to Putative uncharacterized protein
Sb09g022020	chromosome_9	51660235	51665219	50.4	AT1G02390	GPAT2	similar to Os05g0448300 protein
Sb09g022430	chromosome_9	52099597	52102342	47	AT1G02390	GPAT2	similar to Putative uncharacterized protein
Sb09g022810	chromosome_9	52456527	52459610	38.2	AT1G21970	LEC1	similar to Nuclear transcription factor Y subunit B-3
Sb09g023160	chromosome_9	52804600	52806267	44	AT1G31260	ZIP10	similar to Zinc transporter
Sb09g023270	chromosome_9	52888054	52890562	31.5	AT2G37260	TTG2	similar to WRKY transcription factor 70
Sb09g024780	Chromosom_9	54289948	54292959	46.3	AT3G57650	LPAT	similar to Putative 1-acylglycerol-3-phosphate acyltransferase
Sb09g025660	chromosome_9	55095398	55098678	77.3	AT1G78580	TPS1	similar to Putative trehalose-6-phosphate synthase
Sb09g026000	chromosome_9	55351286	55352779	48.7	AT1G02390	GPAT2	similar to Acyltransferase family protein
Sb09g026570	chromosome_9	55790621	55797970	40.2	GRMZM2G129451	SSI	similar to Starch synthase-like protein
Sb09g026800	chromosome_9	55988866	55990976	30.6	AT3G54320	WRI1	similar to Transcription factor AP2D4
Sb09g028570	chromosome_9	57451167	57463622	26.8	GRMZM2G089713	shrunken1	similar to Sucrose-phosphate synthase
Sb09g028860	chromosome_9	57658680	57661148	69.2	AT4G34520	FAE1	similar to Putative uncharacterized protein
Sb09g029140	chromosome_9	57918864	57921191	32.8	AT1G21970	LEC1	similar to Nuclear transcription factor Y subunit B-4
Sb09g029260	chromosome_9	57981816	57983751	66.4	AT4G34520	FAE1	similar to Putative uncharacterized protein
Sb09g029610	chromosome_9	58245484	58251040	63.8	GRMZM2G068506	brittle2	similar to Glucose-1-phosphate adenylyltransferase large subunit 1, chloroplast precursor
Sb09g030000	chromosome_9	58648437	58653556	33	GRMZM2G144081	brittle endosperm 1	similar to chromosome chr2 scaffold_132, whole genome shotgun sequence
Sb09g030710	chromosome_9	59360320	59362488	69.5	AT2G25940	VPE	similar to Legumain-like protease precursor
Sb10g002140	chromosome_10	1827074	1831279	95.9	GRMZM2G024993	waxy1	similar to Granule-bound starch synthase 1, chloroplast precursor
Sb10g002960	chromosome_10	2574825	2579870	30.3	AT5G50850	PDC	similar to Os06g0142900 protein
Sb10g003160	chromosome_10	2797959	2800305	29.9	AT3G54320	WRI1	similar to Putative uncharacterized protein
Sb10g003970	chromosome_10	3499147	3508089	55.1	AT3G05970	LACS6	similar to Putative acyl-CoA synthetase
Sb10g004130	chromosome_10	3632412	3637658	56.7	LOC_Os06g06530	HGW	similar to Proline-rich cell wall protein-like
Sb10g004160	chromosome_10	3658365	3664150	57.2	GRMZM2G129451	SSI	similar to Plastid starch synthase I precursor
Sb10g005020	chromosome_10	4513650	4514787	49.8	GRMZM2G111306	miniature seed1	Predicted protein
Sb10g005630	chromosome_10	5077483	5091621	60.1	AT2G25170	PKL	similar to Chromatin-remodeling factor CHD3
Sb10g005780	chromosome_10	5253420	5255201	32.2	GRMZM2G098239	GL2	similar to Putative uncharacterized protein
Sb10g006330	chromosome_10	5772369	5778358	87.7	GRMZM2G089713	shrunken1	similar to Sucrose synthase 1
Sb10g006570	chromosome_10	6065861	6067239	47.7	GRMZM2G111306	miniature seed1	Predicted protein
Sb10g006820	chromosome_10	6514429	6517727	50.8	AT1G79840	GL2	similar to Putative uncharacterized protein
Sb10g007090	chromosome_10	6912515	6915625	45	AT2G36270	ABI5	similar to Putative uncharacterized protein
Sb10g007420	chromosome_10	7280665	7281800	48.1	GRMZM2G111306	miniature seed1	Predicted protein
Sb10g008200	chromosome_10	8207997	8212062	49.5	GRMZM2G129451	SSI	similar to Starch synthase isoform zSTSII-1
Sb10g008820	chromosome_10	9239538	9243632	83.5	AT1G59900	PDC	similar to Putative uncharacterized protein
Sb10g009410	chromosome_10	10509058	10510530	58.5	AT4G34520	FAE1	similar to Putative very-long-chain fatty acid condensing enzyme CUT1
Sb10g009450	chromosome_10	10578972	10580453	55.5	AT4G34520	FAE1	similar to Os02g0731900 protein
Sb10g009460	chromosome_10	10589134	10590805	57.9	AT4G34520	FAE1	similar to Os02g0731900 protein
Sb10g009462	chromosome_10	10594170	10595924	58.9	AT4G34520	FAE1	similar to Putative very-long-chain fatty acid condensing enzyme CUT1
Sb10g009490	chromosome_10	10698324	10699958	54.3	AT4G34520	FAE1	similar to Os02g0731900 protein
Sb10g009600	chromosome_10	10960846	10962846	33.6	GRMZM2G333861	opaque7	similar to H0103C06.2 protein
Sb10g009610	chromosome_10	11008261	11010372	41.8	AT3G48990	AAE3	similar to H0103C06.2 protein
Sb10g010520	chromosome_10	13379721	13380542	32.8	AT1G21970	LEC1	weakly similar to HAP3 transcriptional-activator
Sb10g012220	chromosome_10	18174401	18179418	49.6	GRMZM2G016890	beta glucosidase	similar to Putative prunasin hydrolase isoform PHA
Sb10g020060	chromosome_10	42912499	42919820	53.2	Os06g31090	GaMyb	similar to Os06g0507400 protein
Sb10g022270	chromosome_10	49834711	49853199	90.3	GRMZM2G169089	DGAT	similar to Putative acyl-CoA:diacylglycerol acyltransferase
Sb10g022390	chromosome_10	50006160	50008809	32.1	AT1G31260	ZIP10	similar to Putative uncharacterized protein
Sb10g023290	chromosome_10	51801763	51803930	69	AT4G34520	FAE1	similar to Putative fatty acid elongase
Sb10g025240	chromosome_10	54433786	54443672	27.9	GRMZM2G089713	shrunken1	similar to Putative uncharacterized protein
Sb10g026130	chromosome_10	55473066	55480047	33.9	AT3G48990	AAE3	similar to Putative 4-coumarate--CoA ligase 4CL2
Sb10g026150	chromosome_10	55495595	55498746	32	AT3G54320	WRI1	similar to Orf protein
Sb10g027100	chromosome_10	56773059	56777231	44.6	AT5G39610	NAC2	similar to Putative NAC domain protein NAC1
Sb10g027600	chromosome_10	57394365	57397909	52.5	GRMZM2G016890	beta glucosidase	similar to chromosome chr19 scaffold_4, whole genome shotgun sequence
Sb10g028220	chromosome_10	58086677	58088301	48.3	AT4G19230	cyp707a	similar to Os09g0380300 protein
Sb10g029860	chromosome_10	59610086	59613826	92.6	GRMZM2G071630	G3PDH
Sb10g029870	chromosome_10	59618072	59622010	80.7	GRMZM2G071630	G3PDH	similar to Glyceraldehyde-3-phosphate dehydrogenase, cytosolic 1
Sb10g030776	chromosome_10	60419016	60423646	78.6	GRMZM2G088753	SBE1	similar to Starch branching enzyme I precursor
Sb10g031040	chromosome_10	60707758	60712120	66.3	GRMZM2G089713	shrunken1	similar to H0211A12.6 protein
