# Supplementary material for: Genetic architecture of kernel composition in global sorghum germplasm
Source: BMC Genomics. 2017 Jan 5;18:15. doi: 10.1186/s12864-016-3403-x (PMC5217548; doi:10.1186/s12864-016-3403-x)
Supplement: Additional file 2: — Five genetic groupings of sorghum association panel. (XLSX 18 kb) [file 12864_2016_3403_MOESM2_ESM.xlsx]

## Sheet: groups
taxa	groups
PI533754	A
PI533810	A
PI533814	A
PI533842	A
PI533856	A
PI533902	A
PI533919	A
PI533943	A
PI534009	A
PI534021	A
PI534127	A
PI534128	A
PI534148	A
PI534155	A
PI542718	A
PI576366	A
PI576375	A
PI576376	A
PI576381	A
PI576390	A
PI576391	A
PI576401	A
PI576425	A
PI576426	A
PI595720	A
PI597945	A
PI597957	A
PI597973	A
PI641874	A
PI655990	A
PI655995	A
PI656012	A
PI656013	A
PI656014	A
PI656025	A
PI656029	A
PI656030	A
PI656033	A
PI656041	A
PI656046	A
PI656077	A
PI656082	A
PI656088	A
PI656089	A
PI656108	A
PI656114	A
PI534124	B
PI656078	B
PI48770	C
PI533821	C
PI533843	C
PI533855	C
PI533869	C
PI533936	C
PI533937	C
PI533938	C
PI533948	C
PI533955	C
PI533956	C
PI533997	C
PI534117	C
PI552861	C
PI576332	C
PI576333	C
PI576339	C
PI576340	C
PI576345	C
PI576352	C
PI576364	C
PI576394	C
PI576422	C
PI595743	C
PI597949	C
PI597950	C
PI629059	C
PI641849	C
PI655970	C
PI655972	C
PI655974	C
PI655975	C
PI655976	C
PI655982	C
PI655983	C
PI655985	C
PI655986	C
PI655987	C
PI655988	C
PI655989	C
PI655991	C
PI655992	C
PI655993	C
PI656003	C
PI656019	C
PI656022	C
PI656023	C
PI656032	C
PI656038	C
PI656042	C
PI656049	C
PI656052	C
PI656058	C
PI656080	C
PI656111	C
PI533766	D
PI533776	D
PI533877	D
PI533878	D
PI534037	D
PI534070	D
PI534092	D
PI534144	D
PI576399	D
PI576418	D
PI597951	D
PI597960	D
PI655978	D
PI655981	D
PI655996	D
PI655998	D
PI656004	D
PI656010	D
PI656079	D
PI656093	D
PI656095	D
PI656096	D
PI656113	D
PI152651	E
PI34911	E
PI533752	E
PI533755	E
PI533757	E
PI533758	E
PI533761	E
PI533762	E
PI533769	E
PI533789	E
PI533792	E
PI533794	E
PI533800	E
PI533807	E
PI533833	E
PI533863	E
PI533901	E
PI533910	E
PI533939	E
PI533957	E
PI533961	E
PI533962	E
PI533964	E
PI533965	E
PI533967	E
PI533970	E
PI533972	E
PI533976	E
PI533985	E
PI533986	E
PI533987	E
PI533989	E
PI533996	E
PI534053	E
PI534079	E
PI534099	E
PI534101	E
PI534105	E
PI534108	E
PI534112	E
PI534114	E
PI534115	E
PI534137	E
PI534157	E
PI534163	E
PI548797	E
PI552856	E
PI561071	E
PI561073	E
PI561472	E
PI564164	E
PI564165	E
PI576130	E
PI576373	E
PI576380	E
PI576387	E
PI576393	E
PI576428	E
PI576435	E
PI585291	E
PI595714	E
PI595718	E
PI595744	E
PI597952	E
PI597964	E
PI597965	E
PI597966	E
PI597968	E
PI597971	E
PI597972	E
PI597980	E
PI597982	E
PI607931	E
PI629034	E
PI629040	E
PI642992	E
PI651496	E
PI655973	E
PI655977	E
PI655979	E
PI655994	E
PI655997	E
PI656000	E
PI656015	E
PI656016	E
PI656027	E
PI656031	E
PI656034	E
PI656035	E
PI656036	E
PI656037	E
PI656044	E
PI656048	E
PI656050	E
PI656051	E
PI656055	E
PI656056	E
PI656059	E
PI656062	E
PI656065	E
PI656069	E
PI656070	E
PI656071	E
PI656074	E
PI656075	E
PI656076	E
PI656083	E
PI656085	E
PI656086	E
PI656090	E
PI656101	E
PI656102	E
PI656105	E
PI656106	E
PI656107	E
PI656118	E
PI656121	E
PI17548	NA
PI24969	NA
PI329440	NA
PI35038	NA
PI561072	NA
PI564163	NA
PI565121	NA
PI566819	NA
PI597958	NA
PI641824	NA
PI641836	NA
PI653617	NA
PI655984	NA
PI656002	NA
PI656006	NA
PI656007	NA
PI656008	NA
PI656040	NA
PI656057	NA
PI656060	NA
PI656073	NA
PI656098	NA

## Sheet: allele frequencies
SNP	Allelea	genetic grp A	genetic grp B	genetic grp C	genetic grp D	genetic grp E	Allele in reference genome (Tx430)
S2_57656443	G/A	0.869565	0	0.759259	0.363636	0.556522	G
S4_57657983	A/C	0.0227273	0	0.0754717	0.318182	0.137615	C
aProtein and fat are increased or decreased by the same allele, and starch is increased or decreased by the other allele. The allele conferring high protein/fat and low starch is listed first in this column.
