# Supplementary material for: Genetic architecture of kernel composition in global sorghum germplasm
Source: BMC Genomics. 2017 Jan 5;18:15. doi: 10.1186/s12864-016-3403-x (PMC5217548; doi:10.1186/s12864-016-3403-x)
Supplement: Additional file 4: — Protein, fat, and starch content of sorghum accessions. (XLSX 21 kb) [file 12864_2016_3403_MOESM4_ESM.xlsx]

## Sheet: NIRS_mean_values_across_years
taxa	% starch	% protein	% fat	weight (g/100 grains)
PI152651	68.81	9.03	2.26	2.63
PI17548	66.96	12.5	3.29	1.67
PI24969	68.36	9.63	1.84	3.14
PI329440	67.91	11.19	2.8	1.79
PI34911	68.02	9.03	2.08	2.72
PI35038	66.62	15.3	3.81	1.89
PI48770	68.86	9.86	2.19	2.79
PI533752	64.46	16.19	3.65	3.55
PI533754	65.6	11.14	3.1	2.07
PI533755	67.82	10.18	2.28	2.86
PI533757	67.3	10.27	2.25	2.39
PI533758	67.1	12.05	3.04	2.14
PI533761	67.33	10.87	1.99	3.72
PI533762	67.46	10.25	2.39	3.59
PI533766	68.94	9.65	3.03	1.74
PI533769	66.11	12.2	2.64	2.55
PI533776	67.59	11.2	3.21	3.28
PI533789	67.88	9.11	2.73	2.97
PI533792	65.21	13.47	3.11	2.09
PI533794	65.95	12.75	3.14	2.55
PI533800	66.07	13.73	3.09	2.32
PI533807	68.06	9.26	1.73	2.45
PI533810	68.21	10.5	2.94	2.35
PI533814	66.19	11.78	3.31	2.02
PI533821	64.9	16.21	3.38	1.99
PI533833	64.94	15.84	3.15	2.22
PI533842	66.43	12.29	3.33	1.7
PI533843	68.02	9.58	1.95	1.98
PI533855	67.09	10.73	2.46	1.89
PI533856	67.09	11.67	3.3	1.62
PI533863	66.12	11.88	2.71	2.78
PI533869	67.7	11.37	3.08	2.17
PI533877	66.66	12.43	3.48	2.86
PI533878	63.98	15.42	3.39	3.75
PI533901	68.16	11.31	2.37	2.45
PI533902	66.07	13.84	3.54	1.76
PI533910	68.62	9.84	2.2	2.7
PI533919	63.48	15.96	3.92	1.94
PI533936	66.93	11.15	2.75	1.74
PI533937	67.9	12.34	3.04	2.67
PI533938	65.78	14.39	3.09	2.46
PI533939	67.53	10.49	2.61	2
PI533943	66.79	11.18	2.63	1.98
PI533948	66.8	12.07	3.21	2.42
PI533955	64.71	15.22	3.94	2.04
PI533956	67.06	11.32	3.5	1.37
PI533957	64.99	15.64	3.65	2.11
PI533961	67.38	9.31	1.95	2.11
PI533962	65.99	12.33	2.67	2.33
PI533964	66.07	12.17	3.19	2.64
PI533965	63.9	17.8	4.21	2.47
PI533967	67.47	12.08	2.75	2.3
PI533970	67.42	9.93	1.68	2.74
PI533972	67.19	9.82	2.08	2.47
PI533976	65.39	14.94	3.86	2.64
PI533985	67.44	10.29	2.34	2.46
PI533986	67.15	10.45	2.96	3.26
PI533987	66.26	12.39	2.83	3.54
PI533989	67	11.63	2.73	2.41
PI533996	67.79	10.2	2.37	2.52
PI533997	68.44	9.72	2.25	2.39
PI534009	67.07	10.14	2.88	2.17
PI534021	67	11.62	3.02	2.08
PI534037	68.68	8.69	2.25	1.88
PI534053	67.68	10.46	2.43	2.32
PI534070	65.13	14.4	3.35	2.79
PI534079	68.16	10.01	2.34	2.95
PI534092	65.53	13.06	3.34	2.49
PI534099	67.72	9.42	2.26	1.89
PI534101	67.77	9.16	2.09	2.73
PI534105	66.62	10.36	2.06	2.45
PI534108	67.83	9.84	2.43	2.39
PI534112	67.42	10.04	2.23	2.37
PI534114	66.34	10.94	2.29	1.88
PI534115	66.34	12.19	2.9	2.93
PI534117	63.8	18.85	3.62	1.81
PI534124	65.15	15.55	4.45	1.73
PI534127	62.75	18.06	3.85	2.09
PI534128	65.26	15.04	2.69	2.39
PI534137	70.22	9.02	2.97	2.65
PI534144	66.11	15.01	2.69	1.75
PI534148	67.09	11.85	1.94	2.77
PI534155	64.62	14.9	3.41	1.99
PI534157	65.57	12.99	2.86	2.92
PI534163	69.22	8.34	1.56	1.97
PI542718	67.17	10.87	2.46	2.87
PI548797	67.59	9.75	2.32	1.97
PI552856	65.21	13.73	3.3	2.42
PI552861	68.17	9.13	2.38	2.65
PI561071	68.21	9.96	2.55	2.03
PI561072	66	12.73	2.48	2.01
PI561073	67.08	11.16	3.05	2.28
PI561472	67.6	10.32	2.8	2.32
PI564163	68.29	9.57	2.58	2.42
PI564164	67.12	10.48	2.19	2.85
PI564165	66.65	10.64	2.08	2.66
PI565121	66.64	11.23	3.04	2.48
PI566819	65.07	15.71	3.95	1.73
PI576130	68.39	9.38	2.61	1.99
PI576332	65.21	14.44	3.47	1.75
PI576333	68.32	10.44	3.44	2.1
PI576339	68.75	8.71	2.12	2.74
PI576340	67.58	11.95	3.2	2.65
PI576345	68.23	9.24	2.39	2.81
PI576352	67.26	11.13	2.22	2.43
PI576364	66.31	13.71	3.2	1.45
PI576366	64.41	14.25	3.57	1.42
PI576373	67.67	10.38	2.65	2.22
PI576375	67.62	9.39	2.48	2.82
PI576376	67.59	10.13	1.92	2.47
PI576380	65.67	12.71	3.02	3.76
PI576381	64.46	13.41	2.91	2.3
PI576387	67.52	10.78	2.63	2.32
PI576390	67.35	10.47	2.29	2.45
PI576391	61.7	17.26	4.35	1.46
PI576393	65.6	15.13	3.9	1.87
PI576394	68.19	9.51	2.35	1.9
PI576399	67.52	10.35	2.36	1.96
PI576401	66.04	13.17	3.09	2.53
PI576418	66.88	13.3	3.46	2.56
PI576422	68.6	9.28	2.38	2.46
PI576425	63.68	15.9	3.61	2.33
PI576426	66.47	11.84	2.48	2.54
PI576428	65.33	11.52	2.95	3.24
PI576435	68.1	9.27	1.8	1.99
PI585291	66.61	12.42	2.81	2.11
PI595714	67.71	10.67	2	2.4
PI595718	68.23	10.73	2.07	2.36
PI595720	67.22	11.75	2.78	2.76
PI595743	67.74	9.7	2.51	2.46
PI595744	67.01	10.24	2.18	2.28
PI597945	65.36	13.52	3.3	2.12
PI597949	68.76	9.56	1.7	1.67
PI597950	69.01	8.58	1.75	1.64
PI597951	67.52	10.14	2.68	2.27
PI597952	67.97	10.21	1.85	2.05
PI597957	67.03	11.4	2.96	2.17
PI597958	67.19	10	2.51	1.98
PI597960	67.17	11.41	3.09	2.89
PI597964	65.67	13.79	3.73	3.46
PI597965	65.08	13.43	3.72	2.47
PI597966	67.75	8.88	1.87	1.93
PI597968	65.73	12.7	2.67	2.61
PI597971	66.02	12.95	2.84	2.13
PI597972	65.55	13.79	3.45	3.45
PI597973	67.67	10.39	2.51	2.97
PI597980	68.57	9.34	1.46	2.24
PI597982	66.14	13.26	2.98	2.85
PI607931	68.57	10.88	1.87	2.35
PI629034	67.11	10.67	3.21	2.55
PI629040	67.64	11.64	2.5	2.14
PI629059	67.8	10.57	2.42	2.07
PI641824	67.3	11.41	3.41	1.82
PI641836	66.88	12.34	3.45	1.95
PI641849	66.41	11.39	3.04	2.13
PI641874	67.81	10.52	1.62	2.59
PI642992	67.89	9.69	1.87	2.75
PI651496	68.68	8.41	1.39	1.95
PI653617	66.48	13.26	3.6	2.04
PI655970	68.4	9.55	2.46	2.45
PI655972	69.17	9.07	2.24	2.29
PI655973	68.55	10.71	2.48	3.61
PI655974	68.87	9.33	2.07	2.59
PI655975	67.98	9.22	2.34	2.76
PI655976	67.76	10.86	2.86	2.13
PI655977	65.48	14.6	2.93	2.39
PI655978	67.07	11.07	3.32	2.59
PI655979	68.43	10.29	2.73	2.68
PI655981	67.94	9.83	2.36	2.46
PI655982	66.54	11.65	2.46	2.16
PI655983	66.28	12.52	3.46	2
PI655984	67.81	10.07	2.63	2.39
PI655985	66.86	11.29	2.58	2.42
PI655986	68.39	10.03	2.25	2.48
PI655987	67.86	10.08	2.34	2.4
PI655988	69.17	8.69	2.57	2.4
PI655989	67.29	10.82	2.49	2.92
PI655990	67.95	10.27	2.34	2.96
PI655991	66.89	10.79	3.08	2.72
PI655992	68.66	8.94	2.56	2.48
PI655993	67.88	9.57	2.44	2.87
PI655994	66.86	11.59	2.71	1.97
PI655995	62.64	18.8	4.03	1.68
PI655996	66.36	11.5	3.43	3.19
PI655997	66.89	11.41	2.45	2.42
PI655998	67.92	10.77	3.6	2.51
PI656000	67.01	11.48	2.97	2.28
PI656002	68.51	9.25	2.41	2.44
PI656003	67.18	11.6	3.64	1.75
PI656004	65.63	13.1	3.65	2.28
PI656006	66.61	11.67	3.71	2.84
PI656007	68.98	8.83	1.67	2.12
PI656008	66.54	11.07	2.91	3.1
PI656010	68.04	11.02	3.26	2.5
PI656012	66.76	11.2	2.38	3.18
PI656013	66.92	11.02	2.83	2.46
PI656014	65.16	15.85	4.36	1.85
PI656015	68.98	10.41	2.35	3.33
PI656016	68.43	10.7	3.22	2.39
PI656019	66.9	11.04	3.01	2.29
PI656022	67.67	11.62	2.52	2.41
PI656023	69.9	9.2	2.66	2.33
PI656025	67.43	10.61	2.48	2.77
PI656027	66.06	12.12	2.92	3
PI656029	67.93	9.41	2.58	2.47
PI656030	66.24	11.44	2.26	3.5
PI656031	66.6	11.75	3.04	3.28
PI656032	68.72	10.42	3.39	2.24
PI656033	66.14	11.84	2.48	2.98
PI656034	67.04	10.77	2.8	3.19
PI656035	69.33	8.41	1.01	2.66
PI656036	67.81	10.35	2.71	3.15
PI656037	67.54	10.2	2.82	3.46
PI656038	68.35	8.54	2.55	2.07
PI656040	66.02	13.77	3.33	2.66
PI656041	65.73	11.94	2.2	2.93
PI656042	67.3	10.63	2.73	2.36
PI656044	66.83	11.34	3.23	2.61
PI656046	66.13	11.89	3.15	2.38
PI656048	68.4	9.68	2.59	1.97
PI656049	67.99	9.36	2.55	2.72
PI656050	69.14	8.49	0.99	2.5
PI656051	67.35	10.18	3.19	2.42
PI656052	68.79	8.99	2.15	2.14
PI656055	66.9	11.49	2.76	2.42
PI656056	66.37	12.35	2.54	2.6
PI656057	66.72	10.68	2.41	2.9
PI656058	67.82	10.08	2.57	2.33
PI656059	66.48	11.42	3.32	2.75
PI656060	66.3	12.75	3.15	2.36
PI656062	66.79	11.83	3.41	2.3
PI656065	68.33	10.56	2.29	3.49
PI656069	66.26	12.17	3.08	2.07
PI656070	65.64	12.48	3.3	2.55
PI656071	68.59	9.92	2.08	2.45
PI656073	69.85	9.44	1.77	3.81
PI656074	70.76	8.48	1.52	3.35
PI656075	65.84	13.03	3.15	2.45
PI656076	65.8	12.18	2.77	2.62
PI656077	67.03	11.99	2.5	2.59
PI656078	66.59	10.74	2.53	1.77
PI656079	68.47	9.9	3.01	2.27
PI656080	65.92	13.63	4.26	2.11
PI656082	63.48	16.5	4.03	2.8
PI656083	67.93	10.66	2.86	3.83
PI656085	67.05	11.69	2.79	2.49
PI656086	65.9	13.26	2.96	3.11
PI656088	65.83	12.89	3.25	2.12
PI656089	66.45	12.97	2.97	2.06
PI656090	68.28	9.75	2.76	2.6
PI656093	68.27	9.74	2.44	2.21
PI656095	67.52	11.9	3.06	3.4
PI656096	67.14	12.04	2.55	3.06
PI656098	68.24	8.81	2.11	3.54
PI656101	67.37	11.9	2.53	3.24
PI656102	67.1	10.06	2.28	2.57
PI656105	67.04	10.67	2.75	2.23
PI656106	68.57	9.21	2.03	2.63
PI656107	68.8	8.81	2.23	2.95
PI656108	64.98	14.35	3.56	1.92
PI656111	67.67	10.33	3.29	1.83
PI656113	68.64	11.26	2.08	1.76
PI656114	66.84	12.01	2.58	2.18
PI656118	64.78	15	4.14	3.07
PI656121	67.56	9.74	2.17	2.56
