# Supplementary material for: Genetic architecture of kernel composition in global sorghum germplasm
Source: BMC Genomics. 2017 Jan 5;18:15. doi: 10.1186/s12864-016-3403-x (PMC5217548; doi:10.1186/s12864-016-3403-x)
Supplement: Additional file 7: — Significant SNPs associated with protein, fat, and starch. (XLSX 29 kb) [file 12864_2016_3403_MOESM7_ESM.xlsx]

## Sheet: Protein_sig_SNPs
SNP	Chromosome	FDR Adjusted P values	MAF	R2 of Model with SNP	R2 of Model without SNP	Closest a priori gene	Gene start (bp)	Gene end (bp)	% similarity to homolog	Homolog	Homolog description	alleles	Allelic Effect Estimate with Respect to the Second Allele
S4_57657983	4	0.0196	0.14	0.36	0.27	Sb04g027940	57859449	57863521	30.6	AT3G54320	similar to Transcription factor AP2D8 (WRI1)	A/C/G	-3.47552
S4_57641319	4	0.0277	0.12	0.35	0.27	Sb04g027940	57859449	57863521	30.6	AT3G54320	similar to Transcription factor AP2D8 (WRI1)	C/T	-3.68757
S2_57656443	2	0.0466	0.37	0.34	0.27	Sb02g023790	57701214	57703517	29	AT1G69830	similar to Alpha-amylase type A isozyme precursor (AMY3)	A/G	2.64077
S2_57663731	2	0.0466	0.36	0.34	0.27	Sb02g023790	57701214	57703517	29	AT1G69830	similar to Alpha-amylase type A isozyme precursor (AMY3)	C/T	-2.62071

## Sheet: Pro_resid_sig_SNPs
SNP	Chromosome	FDR Adjusted P values	MAF	R2 of Model with SNP	R2 of Model without SNP	Closest a priori gene	Gene start (bp)	Gene end (bp)	% similarity to homolog	Homolog	Homolog description	alleles	Allelic Effect Estimate with Respect to the Second Allele
S2_57656443	2	1e-05	0.37	0.35	0.2	Sb02g023790	57701214	57703517	29	AT1G69830	similar to Alpha-amylase type A isozyme precursor (AMY3)	A/G	2.66686
S2_57663731	2	1e-05	0.36	0.35	0.2	Sb02g023790	57701214	57703517	29	AT1G69830	similar to Alpha-amylase type A isozyme precursor (AMY3)	C/T	-2.68492
S2_57662361	2	2e-05	0.37	0.34	0.2	Sb02g023790	57701214	57703517	29	AT1G69830	similar to Alpha-amylase type A isozyme precursor (AMY3)	C/G	2.70498
S2_57645574	2	3e-05	0.37	0.34	0.2	Sb02g023790	57701214	57703517	29	AT1G69830	similar to Alpha-amylase type A isozyme precursor (AMY3)	A/T/Z	2.64422
S2_57609482	2	4e-05	0.37	0.33	0.2	Sb02g023790	57701214	57703517	29	AT1G69830	similar to Alpha-amylase type A isozyme precursor (AMY3)	A/G	-2.57654
S2_57644830	2	4e-05	0.35	0.33	0.2	Sb02g023790	57701214	57703517	29	AT1G69830	similar to Alpha-amylase type A isozyme precursor (AMY3)	A/T	2.53252
S2_57656457	2	4e-05	0.37	0.33	0.2	Sb02g023790	57701214	57703517	29	AT1G69830	similar to Alpha-amylase type A isozyme precursor (AMY3)	C/G	2.56305
S2_57656473	2	4e-05	0.37	0.33	0.2	Sb02g023790	57701214	57703517	29	AT1G69830	similar to Alpha-amylase type A isozyme precursor (AMY3)	A/G	-2.58783
S2_57663557	2	4e-05	0.36	0.33	0.2	Sb02g023790	57701214	57703517	29	AT1G69830	similar to Alpha-amylase type A isozyme precursor (AMY3)	A/G	2.60767
S2_57663773	2	4e-05	0.36	0.33	0.2	Sb02g023790	57701214	57703517	29	AT1G69830	similar to Alpha-amylase type A isozyme precursor (AMY3)	C/T	-2.56712
S2_57645073	2	9e-05	0.35	0.32	0.2	Sb02g023790	57701214	57703517	29	AT1G69830	similar to Alpha-amylase type A isozyme precursor (AMY3)	A/G	-2.50325
S2_57645089	2	9e-05	0.36	0.32	0.2	Sb02g023790	57701214	57703517	29	AT1G69830	similar to Alpha-amylase type A isozyme precursor (AMY3)	A/G	-2.49727
S2_57645884	2	0.00011	0.4	0.32	0.2	Sb02g023790	57701214	57703517	29	AT1G69830	similar to Alpha-amylase type A isozyme precursor (AMY3)	C/T	-2.39956
S2_57662409	2	0.00016	0.36	0.32	0.2	Sb02g023790	57701214	57703517	29	AT1G69830	similar to Alpha-amylase type A isozyme precursor (AMY3)	A/G	2.44573
S2_57662424	2	0.00016	0.36	0.32	0.2	Sb02g023790	57701214	57703517	29	AT1G69830	similar to Alpha-amylase type A isozyme precursor (AMY3)	A/G/Z	2.44573
S2_57605117	2	0.00023	0.36	0.31	0.2	Sb02g023790	57701214	57703517	29	AT1G69830	similar to Alpha-amylase type A isozyme precursor (AMY3)	A/G	2.29099
S2_57605132	2	0.00023	0.36	0.31	0.2	Sb02g023790	57701214	57703517	29	AT1G69830	similar to Alpha-amylase type A isozyme precursor (AMY3)	C/T	-2.29099
S2_57605139	2	0.00023	0.36	0.31	0.2	Sb02g023790	57701214	57703517	29	AT1G69830	similar to Alpha-amylase type A isozyme precursor (AMY3)	A/G	-2.29099
S4_57641319	4	0.0003	0.12	0.31	0.2	Sb04g027940	57859449	57863521	30.6	AT3G54320	similar to Transcription factor AP2D8 (WRI1)	C/T	-3.08171
S2_57663934	2	0.00031	0.35	0.31	0.2	Sb02g023790	57701214	57703517	29	AT1G69830	similar to Alpha-amylase type A isozyme precursor (AMY3)	A/T	2.47807
S2_57663936	2	0.00031	0.35	0.31	0.2	Sb02g023790	57701214	57703517	29	AT1G69830	similar to Alpha-amylase type A isozyme precursor (AMY3)	C/T	2.47807
S2_57592740	2	0.00039	0.18	0.31	0.2	Sb02g023790	57701214	57703517	29	AT1G69830	similar to Alpha-amylase type A isozyme precursor (AMY3)	A/C	2.95583
S4_57657983	4	0.00049	0.14	0.31	0.2	Sb04g027940	57859449	57863521	30.6	AT3G54320	similar to Transcription factor AP2D8 (WRI1)	A/C/Z	-2.74289
S2_57679376	2	0.00125	0.19	0.3	0.2	Sb02g023790	57701214	57703517	29	AT1G69830	similar to Alpha-amylase type A isozyme precursor (AMY3)	A/C	-2.89475
S2_57721916	2	0.00218	0.34	0.29	0.2	Sb02g023790	57701214	57703517	29	AT1G69830	similar to Alpha-amylase type A isozyme precursor (AMY3)	C/T	-2.15343
S2_57728934	2	0.00218	0.32	0.29	0.2	Sb02g023790	57701214	57703517	29	AT1G69830	similar to Alpha-amylase type A isozyme precursor (AMY3)	C/T	2.25075
S2_57662551	2	0.00322	0.33	0.29	0.2	Sb02g023790	57701214	57703517	29	AT1G69830	similar to Alpha-amylase type A isozyme precursor (AMY3)	A/G/Z	2.27224
S2_57679247	2	0.00379	0.3	0.29	0.2	Sb02g023790	57701214	57703517	29	AT1G69830	similar to Alpha-amylase type A isozyme precursor (AMY3)	A/G	-2.25525
S2_57728916	2	0.00457	0.32	0.29	0.2	Sb02g023790	57701214	57703517	29	AT1G69830	similar to Alpha-amylase type A isozyme precursor (AMY3)	A/G/Z	-2.1538
S1_26233882	1	0.0106	0.05	0.28	0.2	Sb01g021910	26611920	26617044	57.3	AT4G34520	similar to Fatty acid elongase, putative, expressed (FAE1)	A/G	-4.77093
S2_57726523	2	0.0106	0.36	0.28	0.2	Sb02g023790	57701214	57703517	29	AT1G69830	similar to Alpha-amylase type A isozyme precursor (AMY3)	C/T	-2.01853
S2_57679565	2	0.01173	0.28	0.28	0.2	Sb02g023790	57701214	57703517	29	AT1G69830	similar to Alpha-amylase type A isozyme precursor (AMY3)	A/G	-2.2
S2_57610561	2	0.01512	0.34	0.28	0.2	Sb02g023790	57701214	57703517	29	AT1G69830	similar to Alpha-amylase type A isozyme precursor (AMY3)	A/T	2.12852
S2_57678951	2	0.01599	0.4	0.28	0.2	Sb02g023790	57701214	57703517	29	AT1G69830	similar to Alpha-amylase type A isozyme precursor (AMY3)	G/T	-2.03222
S4_57774278	4	0.0331	0.19	0.27	0.2	Sb04g027940	57859449	57863521	30.6	AT3G54320	similar to Transcription factor AP2D8 (WRI1)	A/G	2.2201
S4_57794439	4	0.0331	0.2	0.27	0.2	Sb04g027940	57859449	57863521	30.6	AT3G54320	similar to Transcription factor AP2D8 (WRI1)	C/T/Z	2.04851
S4_12503384	4	0.04026	0.06	0.27	0.2	Sb04g009720	12325869	12332089	52.7	Os06g31090	similar to Os06g0507400 protein	C/T	4.05395
S2_57727421	2	0.04161	0.35	0.27	0.2	Sb02g023790	57701214	57703517	29	AT1G69830	similar to Alpha-amylase type A isozyme precursor (AMY3)	A/C	1.92652
S1_61515755	1	0.04756	0.09	0.27	0.2	Sb01g037910	61455094	61474698	98.4	GRMZM2G321753	similar to Dek1-calpain-like protein	G/T	-3.67497
S3_11828757	3	0.04924	0.36	0.27	0.2	nothing close			NA			C/T	1.93865

## Sheet: Fat_sig_SNPs
SNP	Chromosome	FDR Adjusted P values	MAF	R2 of Model with SNP	R2 of Model without SNP	Closest a priori gene	Gene start (bp)	Gene end (bp)	% similarity to homolog	Homolog	Homolog description	alleles	Allelic Effect Estimate with Respect to the Second Allele
S2_57645073	2	0.0003	0.35	0.34	0.23	Sb02g023790	57701214	57703517	29	AT1G69830	similar to Alpha-amylase type A isozyme precursor (AMY3)	A/G	-0.880701
S2_57645089	2	0.0003	0.36	0.34	0.23	Sb02g023790	57701214	57703517	29	AT1G69830	similar to Alpha-amylase type A isozyme precursor (AMY3)	A/G	-0.87792
S2_57645574	2	0.0003	0.37	0.34	0.23	Sb02g023790	57701214	57703517	29	AT1G69830	similar to Alpha-amylase type A isozyme precursor (AMY3)	A/T/Z	0.886203
S2_57656443	2	0.0003	0.37	0.34	0.23	Sb02g023790	57701214	57703517	29	AT1G69830	similar to Alpha-amylase type A isozyme precursor (AMY3)	A/G	0.861247
S2_57656457	2	0.0003	0.37	0.34	0.23	Sb02g023790	57701214	57703517	29	AT1G69830	similar to Alpha-amylase type A isozyme precursor (AMY3)	C/G	0.868904
S2_57656473	2	0.0003	0.37	0.34	0.23	Sb02g023790	57701214	57703517	29	AT1G69830	similar to Alpha-amylase type A isozyme precursor (AMY3)	A/G	-0.881256
S2_57663731	2	0.0003	0.36	0.35	0.23	Sb02g023790	57701214	57703517	29	AT1G69830	similar to Alpha-amylase type A isozyme precursor (AMY3)	C/T	-0.889379
S2_57663773	2	0.0003	0.36	0.33	0.23	Sb02g023790	57701214	57703517	29	AT1G69830	similar to Alpha-amylase type A isozyme precursor (AMY3)	C/T	-0.873406
S2_57609482	2	0.0004	0.37	0.33	0.23	Sb02g023790	57701214	57703517	29	AT1G69830	similar to Alpha-amylase type A isozyme precursor (AMY3)	A/G	-0.862362
S2_57663557	2	0.0004	0.36	0.33	0.23	Sb02g023790	57701214	57703517	29	AT1G69830	similar to Alpha-amylase type A isozyme precursor (AMY3)	A/G	0.854821
S2_57644830	2	0.0008	0.35	0.32	0.23	Sb02g023790	57701214	57703517	29	AT1G69830	similar to Alpha-amylase type A isozyme precursor (AMY3)	A/T	0.818877
S2_57662361	2	0.0008	0.37	0.33	0.23	Sb02g023790	57701214	57703517	29	AT1G69830	similar to Alpha-amylase type A isozyme precursor (AMY3)	C/G	0.842881
S2_57728934	2	0.001	0.32	0.32	0.23	Sb02g023790	57701214	57703517	29	AT1G69830	similar to Alpha-amylase type A isozyme precursor (AMY3)	C/T	0.844665
S2_57662409	2	0.0012	0.36	0.32	0.23	Sb02g023790	57701214	57703517	29	AT1G69830	similar to Alpha-amylase type A isozyme precursor (AMY3)	A/G	0.820261
S2_57662424	2	0.0012	0.36	0.32	0.23	Sb02g023790	57701214	57703517	29	AT1G69830	similar to Alpha-amylase type A isozyme precursor (AMY3)	A/G/Z	0.820261
S2_57727196	2	0.0013	0.36	0.32	0.23	Sb02g023790	57701214	57703517	29	AT1G69830	similar to Alpha-amylase type A isozyme precursor (AMY3)	A/C	-0.79963
S2_57645884	2	0.0014	0.4	0.32	0.23	Sb02g023790	57701214	57703517	29	AT1G69830	similar to Alpha-amylase type A isozyme precursor (AMY3)	C/T	-0.778549
S2_57721916	2	0.0018	0.34	0.32	0.23	Sb02g023790	57701214	57703517	29	AT1G69830	similar to Alpha-amylase type A isozyme precursor (AMY3)	C/T	-0.786506
S2_57663934	2	0.0036	0.35	0.31	0.23	Sb02g023790	57701214	57703517	29	AT1G69830	similar to Alpha-amylase type A isozyme precursor (AMY3)	A/T	0.813435
S2_57663936	2	0.0036	0.35	0.31	0.23	Sb02g023790	57701214	57703517	29	AT1G69830	similar to Alpha-amylase type A isozyme precursor (AMY3)	C/T	0.813435
S2_57728916	2	0.0048	0.32	0.31	0.23	Sb02g023790	57701214	57703517	29	AT1G69830	similar to Alpha-amylase type A isozyme precursor (AMY3)	A/G/Z	-0.778191
S2_57605117	2	0.01	0.36	0.3	0.23	Sb02g023790	57701214	57703517	29	AT1G69830	similar to Alpha-amylase type A isozyme precursor (AMY3)	A/G	0.706778
S2_57605132	2	0.01	0.36	0.3	0.23	Sb02g023790	57701214	57703517	29	AT1G69830	similar to Alpha-amylase type A isozyme precursor (AMY3)	C/T	-0.706778
S2_57605139	2	0.01	0.36	0.3	0.23	Sb02g023790	57701214	57703517	29	AT1G69830	similar to Alpha-amylase type A isozyme precursor (AMY3)	A/G	-0.706778
S2_57726523	2	0.01	0.36	0.3	0.23	Sb02g023790	57701214	57703517	29	AT1G69830	similar to Alpha-amylase type A isozyme precursor (AMY3)	C/T	-0.730825
S2_57728715	2	0.01	0.27	0.3	0.23	Sb02g023790	57701214	57703517	29	AT1G69830	similar to Alpha-amylase type A isozyme precursor (AMY3)	A/G	-0.869698
S4_57657983	4	0.0134	0.14	0.3	0.23	Sb04g027940	57859449	57863521	30.6	AT3G54320	similar to Transcription factor AP2D8 (WRI1)	A/C/Z	-0.852142
S2_57679376	2	0.0174	0.19	0.3	0.23	Sb02g023790	57701214	57703517	29	AT1G69830	similar to Alpha-amylase type A isozyme precursor (AMY3)	A/C	-0.918629
S2_57678951	2	0.0207	0.4	0.3	0.23	Sb02g023790	57701214	57703517	29	AT1G69830	similar to Alpha-amylase type A isozyme precursor (AMY3)	G/T	-0.722764
S2_57662551	2	0.0223	0.33	0.3	0.23	Sb02g023790	57701214	57703517	29	AT1G69830	similar to Alpha-amylase type A isozyme precursor (AMY3)	A/G/Z	0.743122
S2_57721957	2	0.0223	0.23	0.3	0.23	Sb02g023790	57701214	57703517	29	AT1G69830	similar to Alpha-amylase type A isozyme precursor (AMY3)	A/G	-0.856992
S2_57679247	2	0.0242	0.3	0.3	0.23	Sb02g023790	57701214	57703517	29	AT1G69830	similar to Alpha-amylase type A isozyme precursor (AMY3)	A/G	-0.740641
S2_57726615	2	0.0281	0.35	0.3	0.23	Sb02g023790	57701214	57703517	29	AT1G69830	similar to Alpha-amylase type A isozyme precursor (AMY3)	A/C/Z	-0.669193
S2_57727421	2	0.0281	0.35	0.3	0.23	Sb02g023790	57701214	57703517	29	AT1G69830	similar to Alpha-amylase type A isozyme precursor (AMY3)	A/C	0.709673
S4_57641319	4	0.0336	0.12	0.29	0.23	Sb04g027940	57859449	57863521	30.6	AT3G54320	similar to Transcription factor AP2D8 (WRI1)	C/T	-0.898672
S1_54993070	1	0.035	0.46	0.29	0.23	Sb01g032120	54964329	54971032	31.5	AT2G37260	similar to WRKY DNA binding domain containing protein, expressed (TTG2)	A/G	-0.986109
S2_57729868	2	0.035	0.3	0.29	0.23	Sb02g023790	57701214	57703517	29	AT1G69830	similar to Alpha-amylase type A isozyme precursor (AMY3)	A/T	0.72534
S2_57727065	2	0.0483	0.37	0.29	0.23	Sb02g023790	57701214	57703517	29	AT1G69830	similar to Alpha-amylase type A isozyme precursor (AMY3)	C/G	-0.683628
S2_57727066	2	0.0483	0.37	0.29	0.23	Sb02g023790	57701214	57703517	29	AT1G69830	similar to Alpha-amylase type A isozyme precursor (AMY3)	C/T	0.683628
S2_57728564	2	0.049	0.21	0.29	0.23	Sb02g023790	57701214	57703517	29	AT1G69830	similar to Alpha-amylase type A isozyme precursor (AMY3)	A/G	0.839592
S7_6941404	7	0.049	0.08	0.29	0.23	Sb07g005140	6930171	6933232	57.1	AT1G31260	similar to Zinc transporter (ZIP10)	C/T	-1.51848

## Sheet: Fat_resid_sig_SNPs
SNP	Chromosome	FDR Adjusted P values	MAF	R2 of Model with SNP	R2 of Model without SNP	Closest a priori gene	Gene start (bp)	Gene end (bp)	% similarity to homolog	Homolog	Homolog description	alleles	Allelic Effect Estimate with Respect to the Second Allele
S2_57645574	2	3e-08	0.37	0.4	0.21	Sb02g023790	57701214	57703517	29	AT1G69830	similar to Alpha-amylase type A isozyme precursor (AMY3)	A/T/Z	0.938125
S2_57663731	2	3e-08	0.36	0.39	0.21	Sb02g023790	57701214	57703517	29	AT1G69830	similar to Alpha-amylase type A isozyme precursor (AMY3)	C/T	-0.903298
S2_57609482	2	7e-08	0.37	0.38	0.21	Sb02g023790	57701214	57703517	29	AT1G69830	similar to Alpha-amylase type A isozyme precursor (AMY3)	A/G	-0.891158
S2_57645073	2	7e-08	0.35	0.38	0.21	Sb02g023790	57701214	57703517	29	AT1G69830	similar to Alpha-amylase type A isozyme precursor (AMY3)	A/G	-0.894631
S2_57645089	2	7e-08	0.36	0.38	0.21	Sb02g023790	57701214	57703517	29	AT1G69830	similar to Alpha-amylase type A isozyme precursor (AMY3)	A/G	-0.897951
S2_57656443	2	7e-08	0.37	0.38	0.21	Sb02g023790	57701214	57703517	29	AT1G69830	similar to Alpha-amylase type A isozyme precursor (AMY3)	A/G	0.86976
S2_57663557	2	7e-08	0.36	0.38	0.21	Sb02g023790	57701214	57703517	29	AT1G69830	similar to Alpha-amylase type A isozyme precursor (AMY3)	A/G	0.889312
S2_57663773	2	7e-08	0.36	0.38	0.21	Sb02g023790	57701214	57703517	29	AT1G69830	similar to Alpha-amylase type A isozyme precursor (AMY3)	C/T	-0.901855
S2_57656457	2	8e-08	0.37	0.38	0.21	Sb02g023790	57701214	57703517	29	AT1G69830	similar to Alpha-amylase type A isozyme precursor (AMY3)	C/G	0.876939
S2_57656473	2	8e-08	0.37	0.37	0.21	Sb02g023790	57701214	57703517	29	AT1G69830	similar to Alpha-amylase type A isozyme precursor (AMY3)	A/G	-0.882606
S2_57662361	2	8e-08	0.37	0.37	0.21	Sb02g023790	57701214	57703517	29	AT1G69830	similar to Alpha-amylase type A isozyme precursor (AMY3)	C/G	0.888963
S2_57644830	2	1.4e-07	0.35	0.37	0.21	Sb02g023790	57701214	57703517	29	AT1G69830	similar to Alpha-amylase type A isozyme precursor (AMY3)	A/T	0.857043
S2_57662409	2	2.7e-07	0.36	0.36	0.21	Sb02g023790	57701214	57703517	29	AT1G69830	similar to Alpha-amylase type A isozyme precursor (AMY3)	A/G	0.857399
S2_57662424	2	2.7e-07	0.36	0.36	0.21	Sb02g023790	57701214	57703517	29	AT1G69830	similar to Alpha-amylase type A isozyme precursor (AMY3)	A/G/Z	0.857399
S2_57645884	2	5.8e-07	0.4	0.36	0.21	Sb02g023790	57701214	57703517	29	AT1G69830	similar to Alpha-amylase type A isozyme precursor (AMY3)	C/T	-0.81095
S2_57721916	2	6.6e-07	0.34	0.36	0.21	Sb02g023790	57701214	57703517	29	AT1G69830	similar to Alpha-amylase type A isozyme precursor (AMY3)	C/T	-0.819676
S2_57663934	2	9.5e-07	0.35	0.35	0.21	Sb02g023790	57701214	57703517	29	AT1G69830	similar to Alpha-amylase type A isozyme precursor (AMY3)	A/T	0.865
S2_57663936	2	9.5e-07	0.35	0.35	0.21	Sb02g023790	57701214	57703517	29	AT1G69830	similar to Alpha-amylase type A isozyme precursor (AMY3)	C/T	0.865
S2_57728934	2	1.09e-06	0.32	0.35	0.21	Sb02g023790	57701214	57703517	29	AT1G69830	similar to Alpha-amylase type A isozyme precursor (AMY3)	C/T	0.841873
S2_57605117	2	1.34e-06	0.36	0.35	0.21	Sb02g023790	57701214	57703517	29	AT1G69830	similar to Alpha-amylase type A isozyme precursor (AMY3)	A/G	0.777892
S2_57605132	2	1.34e-06	0.36	0.35	0.21	Sb02g023790	57701214	57703517	29	AT1G69830	similar to Alpha-amylase type A isozyme precursor (AMY3)	C/T	-0.777892
S2_57605139	2	1.34e-06	0.36	0.35	0.21	Sb02g023790	57701214	57703517	29	AT1G69830	similar to Alpha-amylase type A isozyme precursor (AMY3)	A/G	-0.777892
S2_57727196	2	2.07e-06	0.36	0.35	0.21	Sb02g023790	57701214	57703517	29	AT1G69830	similar to Alpha-amylase type A isozyme precursor (AMY3)	A/C	-0.795127
S2_57728916	2	2.89e-06	0.32	0.34	0.21	Sb02g023790	57701214	57703517	29	AT1G69830	similar to Alpha-amylase type A isozyme precursor (AMY3)	A/G/Z	-0.808661
S2_57726523	2	8.87e-06	0.36	0.33	0.21	Sb02g023790	57701214	57703517	29	AT1G69830	similar to Alpha-amylase type A isozyme precursor (AMY3)	C/T	-0.761585
S2_57679247	2	1.071e-05	0.3	0.33	0.21	Sb02g023790	57701214	57703517	29	AT1G69830	similar to Alpha-amylase type A isozyme precursor (AMY3)	A/G	-0.808473
S2_57662551	2	1.56e-05	0.33	0.33	0.21	Sb02g023790	57701214	57703517	29	AT1G69830	similar to Alpha-amylase type A isozyme precursor (AMY3)	A/G/Z	0.798875
S2_57679565	2	1.781e-05	0.28	0.33	0.21	Sb02g023790	57701214	57703517	29	AT1G69830	similar to Alpha-amylase type A isozyme precursor (AMY3)	A/G	-0.815206
S2_57727421	2	1.909e-05	0.35	0.33	0.21	Sb02g023790	57701214	57703517	29	AT1G69830	similar to Alpha-amylase type A isozyme precursor (AMY3)	A/C	0.762416
S2_57678951	2	3.181e-05	0.4	0.32	0.21	Sb02g023790	57701214	57703517	29	AT1G69830	similar to Alpha-amylase type A isozyme precursor (AMY3)	G/T	-0.752123
S2_57727065	2	6.319e-05	0.37	0.32	0.21	Sb02g023790	57701214	57703517	29	AT1G69830	similar to Alpha-amylase type A isozyme precursor (AMY3)	C/G	-0.731225
S2_57727066	2	6.319e-05	0.37	0.32	0.21	Sb02g023790	57701214	57703517	29	AT1G69830	similar to Alpha-amylase type A isozyme precursor (AMY3)	C/T	0.731225
S2_57729868	2	8.471e-05	0.3	0.32	0.21	Sb02g023790	57701214	57703517	29	AT1G69830	similar to Alpha-amylase type A isozyme precursor (AMY3)	A/T	0.757283
S2_57610561	2	0.00012066	0.34	0.31	0.21	Sb02g023790	57701214	57703517	29	AT1G69830	similar to Alpha-amylase type A isozyme precursor (AMY3)	A/T	0.75089
S2_57726615	2	0.00016491	0.35	0.31	0.21	Sb02g023790	57701214	57703517	29	AT1G69830	similar to Alpha-amylase type A isozyme precursor (AMY3)	A/C/Z	-0.669864
S2_57728715	2	0.00021678	0.27	0.31	0.21	Sb02g023790	57701214	57703517	29	AT1G69830	similar to Alpha-amylase type A isozyme precursor (AMY3)	A/G	-0.814119
S2_57679376	2	0.00037613	0.19	0.31	0.21	Sb02g023790	57701214	57703517	29	AT1G69830	similar to Alpha-amylase type A isozyme precursor (AMY3)	A/C	-0.876456
S2_57703534	2	0.00054124	0.23	0.3	0.21	Sb02g023790	57701214	57703517	29	AT1G69830	similar to Alpha-amylase type A isozyme precursor (AMY3)	G/C/Z	-0.802558
S2_57721957	2	0.00100122	0.23	0.3	0.21	Sb02g023790	57701214	57703517	29	AT1G69830	similar to Alpha-amylase type A isozyme precursor (AMY3)	A/G	-0.794015
S2_57732524	2	0.00151117	0.27	0.3	0.21	Sb02g023790	57701214	57703517	29	AT1G69830	similar to Alpha-amylase type A isozyme precursor (AMY3)	A/G	0.777662
S2_57721902	2	0.00341361	0.22	0.29	0.21	Sb02g023790	57701214	57703517	29	AT1G69830	similar to Alpha-amylase type A isozyme precursor (AMY3)	C/T	0.765809
S2_57728564	2	0.0104506	0.21	0.28	0.21	Sb02g023790	57701214	57703517	29	AT1G69830	similar to Alpha-amylase type A isozyme precursor (AMY3)	A/G	0.744838
S4_57657983	4	0.0145171	0.14	0.28	0.21	Sb02g023790	57701214	57703517	29	AT1G69830	similar to Alpha-amylase type A isozyme precursor (AMY3)	A/C/Z	-0.692297
S4_57641319	4	0.0147919	0.12	0.28	0.21	Sb04g027940	57859449	57863521	30.6	AT3G54320	similar to Transcription factor AP2D8 (WRI1)	C/T	-0.761145
S2_57678376	2	0.0277311	0.18	0.28	0.21	Sb02g023790	57701214	57703517	29	AT1G69830	similar to Alpha-amylase type A isozyme precursor (AMY3)	C/T	0.844302
