# Supplementary material for: Genetic architecture of kernel composition in global sorghum germplasm
Source: BMC Genomics. 2017 Jan 5;18:15. doi: 10.1186/s12864-016-3403-x (PMC5217548; doi:10.1186/s12864-016-3403-x)
Supplement: Additional file 8: — Expression data for genes under major peaks. (XLSX 25 kb) [file 12864_2016_3403_MOESM8_ESM.xlsx]

## Sheet: chromosome2
Locus Name	leaves	stg1 inflorescence	stg2 inflorescence	anther	pistil	seed day 5	seed day 10	embryo	endosperm	functional_annotation
Sb02g023610	9.67314	27.7001	22.6566	12.7798	18.2171	7.87597	6.06284	15.9141	4.78193	similar_to_Putative_trehalose_6_phosphate_synthase
Sb02g023620	45.7624	64.3206	42.6124	55.2253	38.0586	37.7221	21.2029	26.2249	11.9818	similar_to_Potassium_transporter
Sb02g023630	0	0	0.237551	0	5.98388	3.39874	0	0.332869	0.355735	similar_to_Os09g0378700_protein
Sb02g023632	0	0	0	3.00993	0	0	0	0	0	similar_to_OSIGBa0096F13_5_protein
Sb02g023634	0	0	0	0	0	0	0	0	0	similar_to_Putative_uncharacterized_protein
Sb02g023636	0	0	0	0	0	0	0	0	0	weakly_similar_to_Putative_uncharacterized_protein
Sb02g023638	0	0	0	0	0	0	0	0	0	Predicted_protein
Sb02g023640	0	1.05469	0	0	0	0	0	0	0	similar_to_Betanidin_5_O_glucosyltransferase_like
Sb02g023650	15.4013	2.06947	1.0603	4.50754	1.65261	6.24061	1.02083	0.73886	2.18131	Predicted_protein
Sb02g023655	0.818601	1.75618	1.72038	3.53793	0.746132	0.517765	0.925506	1.45705	0.738932	weakly_similar_to_Putative_uncharacterized_protein
Sb02g023660	5.25302	13.231	71.2684	52.91	34.0912	37.8948	21.0034	20.3055	43.3962	similar_to_Putative_uncharacterized_protein
Sb02g023665	0	0	0	0	0	0	0	0	0	similar_to_Os05g0232800_protein
Sb02g023670	0	2.2833	0	0	0	1.7508	1.97813	5.64888	0	similar_to_Putative_uncharacterized_protein
Sb02g023680	0	2.33069	0	0	0	0.670766	1.55299	4.29677	0	similar_to_Putative_uncharacterized_protein
Sb02g023690	5.9953	20.3048	34.2138	7.97209	19.4546	14.0674	17.3198	37.8358	16.3391	similar_to_Putative_uncharacterized_protein
Sb02g023700	0	0	19.9321	252.24	2.06251	6.61183	16.9653	0	12.1629	similar_to_Putative_uncharacterized_protein
Sb02g023710	8.00116	10.6773	17.5759	41.1575	15.6181	15.9528	12.4378	22.2862	12.723	similar_to_Putative_uncharacterized_protein
Sb02g023720	14.727	37.443	62.3528	3.6441	28.7085	31.3496	13.167	108.641	10.4572	similar_to_Putative_uncharacterized_protein
Sb02g023730	0	0.784739	3.47564	3.38867	0	0	0	0	0	similar_to_Putative_uncharacterized_protein
Sb02g023740	10.0312	4.35748	7.36153	40.4624	3.0888	2.36443	7.05754	15.3517	8.27954	similar_to_Putative_uncharacterized_protein_P0027G10_62
Sb02g023750	0	1.86859	1.94506	0.986431	2.8889	3.61537	0.360628	2.78636	0.317303	weakly_similar_to_Putative_uncharacterized_protein
Sb02g023755	0	0	0	0	0	0	0	0	0	similar_to_Putative_uncharacterized_protein
Sb02g023760	2.8041	9.74789	9.39109	0	5.51813	5.48551	3.42333	2.16804	0	similar_to_Expressed_protein
Sb02g023765	0	0	0	0	0	0	0	0	0	weakly_similar_to_Putative_uncharacterized_protein
Sb02g023770	22.8519	0	0.151196	0.375377	0.176114	0.319654	0.228533	2.55485	0.920474	similar_to_Putative_Cytochrome_P450
Sb02g023780	0	2.11993	1.58853	2.95217	1.42408	1.5162	0.420499	1.45582	0	weakly_similar_to_Putative_uncharacterized_protein
Sb02g023790	0	2.44529	1.02772	0	0	0	2.07284	0	5.75006	similar_to_Alpha_amylase_type_A_isozyme_precursor
Sb02g023800	0	12.6653	2.28424	19.8789	5.77448	1.40064	0.726751	2.02515	0	similar_to_Cyclin_D2_1
Sb02g023810	8.55662	16.1504	11.3857	3.81176	15.1159	18.6172	5.40596	6.08651	10.4291	similar_to_Putative_uncharacterized_protein_P0505H05_24
Sb02g023820	22.1742	44.8399	56.0609	84.1165	43.6109	82.664	26.3481	27.1754	19.3189	similar_to_Putative_uncharacterized_protein
Sb02g023830	0	6.59185	2.79825	3.7731	8.61071	7.47094	1.43201	4.79736	0.788552	similar_to_Os09g0383300_protein
Sb02g023840	1.903	9.7713	13.3864	11.431	8.79515	8.22447	4.55728	7.28811	3.92795	similar_to_DEAD_box_ATP_dependent_RNA_helicase_22
Sb02g023850	0	0	0	0	0	0	0	0	0	weakly_similar_to_OSJNBa0071I13_20_protein
Sb02g023860	0	0	0	0	0	0	0	0	0	Predicted_protein
Sb02g023870	0	0	0	0	0	0	0	0	0.700349	weakly_similar_to_Putative_uncharacterized_protein_OJ1212_D02_34
Sb02g023880	0	0	0	0	0	0	0	0	0	Predicted_protein
Sb02g023890	0	0	0	0	0	0	0	0	0	weakly_similar_to_Putative_uncharacterized_protein_P0521F09_4
Sb02g023892	0	0	0	0	0	0	0	0	0	similar_to_All3916_protein
Sb02g023895	0	0	0	0	0	0	0	0	0	similar_to_Putative_transposase_protein
Sb02g023897	0	0	0	0	0	0	0	0	0	Predicted_protein
Sb02g023900	0	0	0	0	0	0	0	0	0	similar_to_Putative_uncharacterized_protein_OJ1212_D02_34
Sb02g023910	1.25733	1.96357	2.64888	4.77398	1.09286	1.73258	0	0	7.18001	similar_to_Zinc_finger_AN1_domain_containing_stress_associated_protein_17
Sb02g023920	1.12847	28.0138	4.99207	0.711156	20.2752	5.3753	0.702854	1.19358	5.05168	similar_to_Arm_repeat_containing_protein_like
Sb02g023930	5.70017	12.8674	18.062	7.54882	17.3888	22.7002	12.4516	16.9195	8.4293	similar_to_Proteasome_protein_like
Sb02g023940	8.43646	38.287	28.7814	9.24848	41.3633	34.9809	9.87075	22.8776	8.06112	similar_to_Putative_zinc_finger_motif
Sb02g023950	0	0	0	0	0	0	0	0	0	Predicted_protein
Sb02g023955	0	0	0	0	0	0	0	0	0	weakly_similar_to_Os08g0473300_protein
Sb02g023960	0	0	0	0	0	0.676488	62.4068	1.64252	65.289	similar_to_NAM_related_protein_1
Sb02g023970	26.3893	0	1.31963	3.30432	0	0	0	3.24024	0	similar_to_Hydrolase_like
Sb02g023980	2.3756	25.2075	25.7751	32.7705	25.7853	22.8771	7.23801	14.2801	7.14189	similar_to_Putative_uncharacterized_protein
Sb02g023990	0	10.4034	16.7968	24.6187	15.5515	29.5871	72.5537	13.649	106.306	similar_to_Putative_uncharacterized_protein_P0410E02_4
Sb02g024000	48.8382	37.7587	83.2416	61.0853	88.6259	44.2535	24.9212	25.8883	27.7978	similar_to_Putative_uncharacterized_protein
Sb02g024010	7.97918	8.9475	15.5428	24.7275	5.86548	12.737	18.9751	27.8081	16.2137	similar_to_Putative_uncharacterized_protein
Sb02g024020	4.05181	8.18848	7.38469	8.08031	6.42631	2.4978	5.25337	9.87501	8.39596	similar_to_Putative_uncharacterized_protein
Sb02g024025	0	0	0	0	0	0	0	0	0	Predicted_protein
Sb02g024030	11.5493	11.0809	13.5734	2.30886	12.6278	13.2895	4.09256	3.4776	2.92555	similar_to_Putative_uncharacterized_protein
Sb02g024040	1.88736	5.42288	12.6069	15.8535	4.90633	8.65562	3.99497	7.32515	3.90558	similar_to_Putative_Malonyl_CoA_decarboxylase__mitochondrial
Sb02g024050	1.09443	13.8657	5.66955	3.17697	9.42794	13.573	9.28117	13.0162	27.919	similar_to_Endoglucanase_22_precursor

## Sheet: chromosome4
Locus Name	leaves	stg1 inflorescence	stg2 inflorescence	anther	pistil	seed day 5	seed day 10	embryo	endosperm	functional_annotation
Sb04g026880	95.2632	47.9277	33.2711	37.0337	50.4053	47.1744	36.525	17.919	34.195	similar_to_ATP_dependent_Clp_protease_proteolytic_subunit
Sb04g026890	5.934	17.6183	19.648	15.954	16.9967	23.0935	13.5364	28.5928	6.71407	similar_to_Putative_uncharacterized_protein
Sb04g026900	34.0041	17.2624	32.13	4.99813	11.9289	14.7474	7.39605	1.21233	8.29388	similar_to_Putative_carboxypeptidase_D
Sb04g026910	26.0399	38.5352	45.0325	55.6916	30.1074	46.6266	32.5677	33.3719	28.3318	similar_to_Ubiquitin_carrier_protein
Sb04g026920	34.2714	103.293	86.2914	61.9731	88.7131	134.162	51.252	84.7015	41.9631	similar_to_Proteasome_subunit_alpha_type
Sb04g026930	11.7205	24.9245	30.2437	18.9887	26.4676	30.3571	17.3879	22.3942	13.278	similar_to_Nitrilase_1
Sb04g026940	95.4762	6.09882	10.7069	22.9218	0.835018	3.30479	6.14085	4.41508	24.6817	similar_to_Putative_nitrilase_1
Sb04g026950	72.5784	16.7931	19.2347	10.9748	13.8255	14.3463	10.1799	15.8634	29.766	similar_to_Nitrilase_2
Sb04g026960	8.88379	29.2443	18.5002	12.4656	33.5316	30.1174	4.61497	10.741	9.4746	similar_to_Putative_uncharacterized_protein
Sb04g026970	0	44.2667	4.12647	0	12.8787	3.7912	0	2.33875	0	similar_to_TCP_family_transcription_factor_like
Sb04g026980	31.0165	33.2771	34.4401	7.46388	31.6555	44.7523	8.31403	12.7449	11.7543	similar_to_Uv_induced_protein_uvi31
Sb04g026990	25.3232	22.0186	32.5451	11.8271	21.9431	19.453	13.0838	26.1459	12.4507	similar_to_DEAD_box_ATP_dependent_RNA_helicase_47A
Sb04g027000	2.54407	29.0064	30.1619	7.21683	17.5536	12.9272	8.52928	12.5032	4.53611	similar_to_Putative_F_box_and_leucine_rich_repeat_protein
Sb04g027010	0	0	0	0	0	0	0	0	0	weakly_similar_to_Transposon_protein__putative__unclassified__expressed
Sb04g027020	0	1.85806	5.08628	2.58094	1.27408	2.40327	3.04639	0	12.1821	similar_to_ABA_responsive_protein_like
Sb04g027030	5.90327	4.4578	10.1357	4.72409	7.92648	8.74672	3.34402	0	10.2612	similar_to_ABA_responsive_protein_like
Sb04g027040	0	0	0	0	0	0	0	0	0	similar_to_Putative_ripening_related_protein_2_precursor
Sb04g027050	0	0	0	0	0	0	0	0	0	similar_to_Putative_ripening_related_protein_2_precursor
Sb04g027060	2.32391	33.4331	4.91391	0	24.2888	5.57339	0	11.3077	3.02117	similar_to_Putative_uncharacterized_protein
Sb04g027070	0	0	0	0	0	0	0	0	0	Predicted_protein
Sb04g027080	7.69391	2.73835	2.72053	17.1511	7.04655	3.49005	0.486356	0.909831	1.00947	similar_to_OSIGBa0115K01_H0319F09_10_protein
Sb04g027090	9.64367	18.3851	23.2729	39.4542	27.0853	44.9535	13.8914	35.154	12.7503	similar_to_Putative_uncharacterized_protein
Sb04g027100	3.08236	7.76695	9.95715	5.52266	6.96288	6.02045	8.60517	9.85965	4.67302	similar_to_Putative_uncharacterized_protein_OSJNBa0014E22_23_1
Sb04g027110	16.232	23.8143	24.7911	16.9764	29.5044	26.0653	8.10268	19.8232	12.5751	similar_to_Expressed_protein
Sb04g027120	19.6273	21.7803	19.7259	9.56369	24.7342	32.5716	9.26841	18.3253	12.7296	similar_to_Putative_uncharacterized_protein_OSJNBa0014E22_24
Sb04g027130	2.09335	9.70642	12.378	8.93895	11.7531	13.6688	4.26401	14.6698	4.79271	similar_to_Putative_uncharacterized_protein_OSJNBa0014E22_25
Sb04g027140	0	12.0064	1.86987	0	18.9904	4.62923	0	4.39194	0	weakly_similar_to_Putative_uncharacterized_protein
Sb04g027150	3.14802	9.31869	9.80269	5.18626	12.1356	12.0167	6.32012	12.1459	8.6928	similar_to_Survival_motor_neuron_(SMN)_interacting_protein_1_(SIP1)__putative
Sb04g027160	209.108	7.55188	13.5308	8.26927	17.1615	15.9021	3.6768	3.62222	5.51162	similar_to_Ferredoxin_thioredoxin_reductase__variable_chain
Sb04g027170	3.74352	4.45501	7.75869	2.45204	5.43407	4.71732	1.97651	4.25594	2.40155	similar_to_Putative_polyprotein
Sb04g027175	3.94463	7.27261	5.78511	5.05233	8.15922	2.23249	3.51346	2.84815	3.29745	similar_to_ALG2_interacting_protein_X_like
Sb04g027180	0.6178	0.749444	1.26362	1.86919	0.889571	3.98764	1.32878	0.288279	1.24045	weakly_similar_to_OSIGBa0115K01_H0319F09_25_protein
Sb04g027190	3.05002	25.5478	19.5085	8.78157	34.8361	23.8718	9.82738	19.2674	7.53724	similar_to_Putative_uncharacterized_protein
Sb04g027200	7.88366	19.4199	17.6406	8.19434	12.0867	8.55403	7.95484	17.8792	5.0384	similar_to_Double_stranded_RNA_binding_domain_(DsRBD)_containing_protein_like
Sb04g027210	22.6469	9.00554	7.68282	0	5.53673	10.7746	13.2492	0.700916	16.4408	similar_to_Os02g0639100_protein
Sb04g027220	0	1.6883	0	0	0	0	0	0	0	similar_to_Putative_uncharacterized_protein
Sb04g027230	0	146.772	5.65056	2.93038	2.67364	1.11244	0	3.46777	0	similar_to_Os02g0639500_protein
Sb04g027240	2.24878	23.5014	16.1634	10.3842	17.7449	15.353	7.66573	21.1577	4.96759	similar_to_PRLI_interacting_factor_N_like
Sb04g027250	8.08952	7.48728	18.5238	0	8.27342	4.48985	4.81187	2.60047	29.3542	similar_to_Ring_domain_containing_protein_like
Sb04g027260	74.1258	28.79	38.1704	24.2735	38.3182	43.9134	20.0222	14.7808	40.2112	similar_to_Putative_Thioredoxin_M_type__chloroplast
Sb04g027270	6.0883	1.5402	11.9578	214.024	3.45356	4.43312	7.6595	1.64183	7.0849	similar_to_Putative_elicitor_responsive_gene_3
Sb04g027275	0.0313405	0.176136	0.0144064	0.0552912	0.197473	0.12956	0.0168449	0.187758	0.0790462	Predicted_protein
Sb04g027280	0	30.4023	3.05131	0	4.10597	40.6242	11.5856	3.39368	15.3942	similar_to_Putative_uncharacterized_protein
Sb04g027285	0	0	0	0	0	0	0	0	0	Predicted_protein
Sb04g027290	3.51971	2.17874	13.3478	0	0	0	0	0	0	similar_to_Putative_uncharacterized_protein
Sb04g027300	0	0	0	0	0	0	0	0	0	Predicted_protein
Sb04g027310	0	0	0	21.8966	3.65517	20.3122	0	0	0	weakly_similar_to_Putative_uncharacterized_protein_P0471A11_35
Sb04g027320	8.38729	14.2576	19.8563	26.9367	16.5584	22.4436	8.96213	13.2463	10.7128	similar_to_LMBR1_integral_membrane_protein_like
Sb04g027330	5.66454	0	0	0	0	11.7085	1.77085	7.17763	10.0594	similar_to_Low_molecular_weight_heat_shock_protein_precursor
Sb04g027340	25.7636	109.508	94.2659	109.773	137.838	116.339	65.4984	96.7292	53.3865	similar_to_Putative_uncharacterized_protein
Sb04g027350	9.37579	47.4245	28.7623	3.47657	57.406	45.2359	16.2581	23.0749	15.5319	similar_to_F_box_protein_like
Sb04g027355	3.51588	2.79611	2.652	1.62081	3.08848	4.27363	0.983273	4.95126	0.705681	Predicted_protein
Sb04g027360	3.33128	104.893	21.3303	7.1086	167.268	204.776	8.41092	43.1243	3.6633	similar_to_Putative_uncharacterized_protein
Sb04g027370	7.14316	10.2011	13.3886	4.60935	100.713	87.3087	19.7114	12.9638	13.5778	similar_to_Os02g0756800_protein
Sb04g027375	0	0	0	0	0	0	0	0	0	similar_to_Putative_uncharacterized_protein
Sb04g027380	0	0	0	0	0.323176	0	0	0	0	similar_to_Putative_uncharacterized_protein
Sb04g027390	0	1.69129	0.948157	0.550581	1.2585	0.484488	0	3.51837	0	similar_to_Putative_uncharacterized_protein
